# Supplementary material for: A new family of hybrid virophages from an animal gut metagenome
Source: Biol Direct. 2015 Apr 25;10:19. doi: 10.1186/s13062-015-0054-9 (PMC4409740; doi:10.1186/s13062-015-0054-9)
Supplement: Additional file 1: — Annotated translation of the virophage-related contigs from metagenomes. [file 13062_2015_54_MOESM1_ESM.xlsx]

## Sheet: 35 metagenomic MCPs
names*		length, aa	best nr hit	score	Query coverage	e-value	% id	hit ID
MCP_AS_JRYD01023610	FPPSTTTIVDRYIKFRFYINVATSGVSVPPLPDDGKMQIGLNDALRQFPMLSLFDVLTVQINGESISDNIADHLHALSMYGISLDNLDKSSSYSPGYPDQFQEYSDWNLPPPAGGNGRSELSGYGVSEHQHRGAFPINLAGDNKSFTAVVTEGIFMSPFLSGFGDQEEGMVNINQLTFNIRLKSDYQRILSHSXQNNQIINAFYLIHXKIDNVTLTFTQAPEVLVTFITPTLLQKIPSMQVLPYYKPLEFVKSLGSVAPNATINALSDSIKLSQIPRKLFLFCKIDRNAETFSTTDNLLSLETLSILWGNQNGLFANCKPTELYEISVRNGLQRSWVQYSKYTGSCFCLEFGKDIGLLDGEAVGVQGQYQIQVNATFKNNSSQAHNYQ	388	Capsid protein [Zamilon virophage]	171	0.97	4e-44	0.32	YP_008859635.1
MCP_AS_JRYD01063187	KLSQIPRKLFLFCKIDRNDETFSTTDNLLSLETLSILWGNQNGLFANCKPTELYEISVRNGLQRSWVQYSKYTGSCFCLEFGKDIGLLDGEAVGVQGQYQIQVNATFKNNSSQAH	115	V20 [Sputnik virophage]	81.3	0.94	3e-15	0.34	YP_002122381.1
MCP_AS_JRYD01079487	SQAHNYQFYMTFLLEGQINISENQARASLGNLTNAVVLAAKEAPMSESITYKEYEDLQGGNFFTSLKGFVNKLSKGVSEALPAVSPLIAAAFPGAAAALPAIQGVAGLTNALTGDGRRRSRRLRMYSGLSTLKDDLKQCEDKLLEFDPLLVSKMTYDLRMKDAEKTIESLLDKKKRLLINIEERTHKLRLITDSDYNHTIMEKEKCERIKYYNNRIQDTQ	220	Capsid protein [Zamilon virophage]	43.1	0.5	0.11	0.27	YP_008859635.1
MCP_AS_JRYD01113155	DIESHDGGDFLSGLKSVFGKVHDYIKDNKLVSRGLSLIPHPLGQLGSKAAEHFGYGAGEGYGRKCVAPRRGGDEDRDGYDEEGGIEMGDLVIGGKLMKRRDLKKRLQL	108	Capsid protein [Zamilon virophage]	57	1	4e-07	0.32	YP_008859635.1
MCP_AS_JRYD01157084	SLQFQNKNGLLASASMNQLFEMSKKNHCNMTWTEFSGGPVLANDQPFSNPTYYGTIGSVVCVELASDI	68	Capsid protein [Zamilon virophage]	44.3	0.98	0.003	0.36	YP_008859635.1
MCP_AS_JRYD01157085	VVDIAICEPIFLSPFYWGCSNAPGFYGVQTMDFNVNFIGQNAMGVRCWSHDDSSWPIATASAVFGGLPGGPTSFASTTGNQPTLLFQYLTPQETMNIPPDMPL	103	V20 [Sputnik virophage]	37.7	0.94	0.78	0.26	YP_002122381.1
MCP_AS_JRYE01153232	SSQAHNYQFYMTFLLEGQINISENQARASLGNLTNAVVLAAKEAPMSDSLTYKEYEDMQGGNFFTSLKGFVNKLSKGVSEALPAVSPLIAAAFPGAAAALPAIQGVAGLTNAL	113	Capsid protein [Zamilon virophage]	41.2	0.58	0.066	0.33	YP_008859635.1
MCP_AS_JTFN01020458	MSLITPDLDKTRIVLTVDPRIDFSRDGVFAIGAAGERVTYRNIQTQNFSASNISITDKQSMGVAIASKWFMKVEFEVDFSGIPPLGSTLLQIGSNDAARFMPLTSITKTITVDLNDEKFTTGINDYHDALMRYNESDDYMGFDLSTCPSFLDTYQSYNDYLIYGSALNPLGNYGENSIQEPLRGGFTYDIISNPVGDGVNVVTGRVRFVTREPVLLSPLTWGHYNTKALIGIKSFAVNYDFDSNITRIWSHNPNNGVGSFLVTAVTPIRSSLEMIYITPKSTIPVFPIQRYPLAGIYKVTKALGAIAAGGSLPITTSDSMPLYGVPKRVYIFARRSNESRTYNDPDVFGQISNLSIYFNNSDGNFSQASVQQLYQVSRENGYRRSFQAFNKFEGSVMCI…	611	Capsid protein [Zamilon virophage]	202	0.98	4e-53	0.27	YP_008859635.1
MCP_AS_JTFN01020682	MEYSVKVDPVISTTSDTKFVIEKGASLVTVNNYISDSFSDSQVQFTVTAQNNRTFLSRKMYVTMTARATLTAANPGVAIFPSGDLSGVCGLRFLPLQNTSTTISLQINNTSTTINARNYLDALCRYGFSKETRDRYMSIEPSVQDISQTYDDTYNTNYNPIDSSPFNNTASCPRGVYGKIFSDDGTTAVVDFYWTELVTLVSPLAYQNHDRYGLVGLTNFILTFNLGDISRMVSYDNVNGTPLSNISVTIPQGTPPILQVRWLRPPFSVDPAGKYLYPYSQIQHSETAVGVIPANTAVGEIQSSNSQLPAIPSRMYIFARAQNNTQTAFSTDSYLYIENLSVDFCNQTGVFSNYSPIMLYNQLMVKNGWQHSFPITSQHLGSVLCIDFGEDFPLPPSKS…	585	Capsid protein [Zamilon virophage]	135	0.84	2e-30	0.26	YP_008859635.1
MCP_BR_355545976	LSAVVNGFSVNIELGEIIHALSRYHTPLKLKNGWMSMQPSFEDNYQSYRDADGANNNPLGDFTSAAGLSELPRGSYSMNVVSNTPTTARITGVLYEQVFLPPFIWDEHQAGGLTNLTSLTFNWVLNSNLARIWSHSDITN	140	Capsid protein [Zamilon virophage]	278	1	2e-87	0.93	YP_008859635.1
MCP_BR_355918615	SNQFNFICNPPSAHTVLDRLAFIQVPYDITFNVNPAHAGVTDNLLQPGRDAFRAFPISSITNTLSAVVNGFSVNIELGEI	80	Capsid protein [Zamilon virophage]	157	1	4e-43	0.93	YP_008859635.1
MCP_BR_355933285	PYFQLSRYTTQFQGSLAPGATSTFKSNIVQVESIPRKLYVFMKQSNSVIYQNLNNQITTPDVFLQINNLNLTWNNQQGVLSGASPQNLYDFSVQNGYNKTWTEFNGLTQQLSGVSGTPTKKIGLEGGIVCIELGKDVGLRDDEAEGVIGNYNLQVQMTCTNTNQYLTVTPDMYIIAV	177	Capsid protein [Zamilon virophage]	334	1	2e-108	0.9	YP_008859635.1
MCP_BR_356041985	ATIIRSVWNTYKEIGLEGGIVCIELGKDVGLRDDEAEGVIGNYNLQVQMTCTNTNQYLTVTPDMYIIAVYDGTLVLSNGSALASIGVASKGEVLNAPINHNMSYHELQTVYGGDFFNTFKNFLGKAANVAGKVNN	135	Capsid protein [Zamilon virophage]	236	0.91	1e-71	0.9	YP_008859635.1
MCP_FWS_197446519	YRMSETFEKVLVKDDRLGCITSKVKFQVLKGGQNVTCQPFKAISATNASHVYNVTVPSLETIISREALWQSTVTLKITHTGKGPNEFAVNYGVTDALAPFPLHSLVTTMTATINNNTVSQNPLPILLRMVDSEEFAKYDSMTPTALDYLADYRDGVHP	158	putative major capsid protein [Yellowstone Lake virophage 6]	88.2	0.94	3e-17	0.34	AIW01894.1
MCP_FWS_197566583	LRITYFPTTISNSVAAGASTTITQNNIQLQSIPSRILFWVGPQDSAYSLTSTDTAYAINSINVSFDNRDSLLANATQEDLYQIAVKNGTNLSWRQFTRECGSYLALDFGEDIPLRATQAPGLRGSYNLRLTVNATNLSASSSIPTLNLVVMAEGVLSIIDQNVVRNIGVLSESDVLRSKDQPAVAYRSDKSSVYGGSFWDTLKSFAHKVLRPAIDVAKRVVPLVAPQYAPLATGADEIAKALGFGLVGGKRISRKALSKMMN	262	capsid protein [Sputnik virophage 3]	110	0.93	5e-24	0.28	YP_009021087.1
MCP_Gut_AUXO011975871	MTTIRTVADPRVVAEQGVVLNQYVGPLNWEHYKIPASGLSNTQITFANLVTLGTNRIYDSNFQIEYTITVDLSSSSITPSPTAVEEQIRFHPFPLHWVCDQLRTNINGAACMVRPQESLMQRMMYWRQHVIDKTCNFCPHTKAPTVMDSALVVKPEVEDFQGFWNFQKKYGKYGSQNIGTPLSCVAFNYDFATKIATITFREPLLCPPFNQRLDEIYQHPLFNVTSIDIVFQLNDLRKMLEASVVTDVSLDSTTGSEVFTTHAMNDLMPSNVTINITSAQLCFNVASMPTGMTVPPILQLPYYDNVCYVTNGNVSSGTTGDVVMTSGVYTLAQVPTAIYVFVSENQLYRSGGGGLGSMNYDCSLCPIRDINITLGNNTQLLNTTSEYDRYQMALANGLE…	607	major capsid protein [Organic Lake virophage]	52	0.84	0.001	0.23	ADX05770.1
MCP_Gut_AUXO012213446	MAQATVKTVQYLDPRIEPQPDPVYDYVIGPTQNQYYKIPASGLSNSNITFNNLTTLGIDRAYLDTFELELGVTITFNLEGDTSASELHPAPWEWTFDSFPFNKCCDEARVNINGGAFFSQPMSYIRAKERYMNQYELSKSYENVCPCHRAICQTESARNYCTNTTNNQLNGLSPVDYYDRKKSLALLRGTFPFAVDDTHTTVNYGTAAPTRLGVGMFNYMQSSEGLVGGFNNSIVRRGTKLAATAGNAVGWERYYKCDAAGNASTTGNTVVVRVSWREPLFVSPFSSRYDATYGRPLYNITSMDFSFTMQNLGNMIRVVNFDDQASGAGHRAVASYSINIDSAQLCYQVMTIPPILNKPLTTLVPYRRFVPYITDYHQGVATDATTNIDPQGATITITS…	586	Capsid protein [Zamilon virophage]	47.8	0.41	0.024	0.22	YP_008859635.1
MCP_Gut_AUXO014440522	MTATVKTVQFVDPRIEPQPDPLYDYVIAPQQNQYYKIAASSKSNHSLNFNNLTTLGVDRAYLDTFEIELTCTFAFHLDQPAETRRPGYGDQGASTISFTNAADIRRFLISNECFTFESFPFNKCCQNATVNINGGAFQSEPMMYIRAKEHYMKQDALVRSYANVCPCIRPMSQYESGRRYWMNNIGNETGAVTAFRSCDQARTKSRFTTPACAGQQSQSACDGVAYAGMNNSIVKLGKTFTADNDNGITAVDYNNLRLSADGNILQLTVTWREPVFCSPFSSRYDADYGRPLYNITSMDLAFTMCDLGNMIRLVPPSFGTTAVVGDQIYDSPAGDHLRDITRTGYGLFISSYEVNIDSANLCYQVMTIPPVISKPLTTLVPYRRFVPYLTDVRNTLTRD…	723	Capsid protein [Zamilon virophage]	45.8	0.62	0.12	0.21	YP_008859635.1
MCP_Gut_AUXO014598981	MSDTPAVSTVQVIDPRIEPQPEPVYANTIGPDQNQFYKIPASGISDSYVTFNNLTTLGKDRAYLDTFELEITVDVTFHSESTDYGEGIAPPMHGYFMPVSFPFNSVCEQARVNINGGAFFNSPMATIRAKERYWDDEKLQESFANHTPCQKPFLQDELCVADRGAKEDFTNRWFSKYRTRMFGNHQGFASRANGPLTTTNFSILKNYEVERDSSADQTLTVIWREPIFCSPFSSRYDATYGRPLYNITSIDMAFNLVDLRNMFLICNSTMQKYEVHLRDIQLCYQVLTVTAPLNHSFTVIPYRRYVPYITDNSVDSPGRGIQHDLTITSGVYTLNEVPTAIWIFLAPALSEYQRFEWDGVPLEIPPAQSPQGAFFDQQSRHTNNKLFGFMKHISISCGN…	536	putative major capsid protein [Yellowstone Lake virophage 5]	43.5	0.47	0.49	0.24	AIW01879.1
MCP_Gut_AUXO014937588	MSATPSGKTDKVTVANLLDPRLEPDTVAPFAAVLGPVENTHYSLNASSVGNDSILINNIVTRGAGRGYLNTFELEVTARLTVEVALNEGATGSNILYEPAQFMLNSFPLSRCAANIHVTLNGTGIDSQPQQYIRAKERYWSQERLDKSYANVCPAKKCWMASELPRNYMTGESQSLERDWFPYRRFDRALYTPYSSKNEDCILPGYHLRAQLTAETPTATLTATYRWREPIFCTPFASRYDETWGKPIYGLTSLDIAYTLQGLQNMFSIMMTPLTSITSFNVDILDAVLRYQVLTTPPEFPIPTSITLPYRRMVPYATPVTLEMKPGSRNHFMSGVYTLNQVPNAIWVYVGPKLADLQTAPYDYYPGSIPAMGPGKSYSYNKLFAPIANISISCANTTR…	631	Capsid protein [Zamilon virophage]	80.1	0.94	2e-12	0.22	YP_008859635.1
MCP_Gut_AUXO016711603	RQEWIDEIADICDLVRFCWDNGYDSEVENVFGPDSRDEWIDNEIRDWDCTWMDLRDYLSGLEDSNQYDYWLRDDYDGTWTGIGDYEFNELKEQVLDALDNDNWFDSE	107	Capsid protein [Zamilon virophage]	37.7	0.48	0.94	0.35	YP_008859635.1
MCP_Gut_AUXO016736138	MDPRVVDEQGVVMNQYVGPLNWEHYKIPASGLSNSQITFANIVTLGTNRIYDSNFEIEYTLQILVKDPLSQPPLDTNYWKTHLPFNAFPLHSVTDQLRCNINGSACMSRPQESLFQRMMYWRQSVLDKTCSFCPHDKPTLGHDPSLTFASSTNVSEAERRFANDMKGNGRSQGKPLPCVSFNYDSSTHIITVVFREPVLCPPFNQRLDKIYQRPIFNVTSIDIVYQLNDLRKMVLMLQKVMFDRDEEDITRWTAIAGGSLQDNDTTPRPSAVQINITSAQLCFNVASLPPGMTVPPYMTLPYYDNVNYVTQATNPVSTNAFQITSGVYTLAQIPTAIYIFASENQLFRSQVGTQEGINPTDYAPSLCPIRDINITMGNNTQLLATSSERDRYQMCLANG…	666	Capsid protein [Zamilon virophage]	58.5	0.52	1e-05	0.24	YP_008859635.1
MCP_Gut_AUXO017923253	MAQATVKTVQYLDPRIEPQPDPVYDYVIGPTQNQYYRIPASGFSQSSITFNNLTTLGIDRAYLDTFEIELSATITFNLKDDAPDAAVLPLLSDWTFQSFPFNTCCEEARVNINGGAFFSQPMLYVRAKERYMNQYELSKSYQNICPVHRPELQYESGRRFDVSIRPDVAASAFHPAFRGLPGRYGTHHRGYMQSSEGIIGGDNMSFMNATTSNLHYKDYPELKIRRVDDADGKKLVVGTIVWREPIFVSPFSSKYDATYGRPLYNITSMDLSFSLCSDLGNMIRLNNWVRGALSTSTEQSQSMSKFTVKSYSVHLDTACLCYQVMTIPPILNKPLTTLVPYRRFVPYITEYNKQGNTTATRAGTVVNTHGDTINMSSGVYTFNEIPTAIWVFVAPVKDR…	702	Capsid protein [Zamilon virophage]	37	0.98	70	0.21	YP_008859635.1
MCP_Mar_129567474	METIKIIEPRVNVKADVEKNHAVLFGAMRVNEQVNPADAFGSVGTKPVQALWTINPPSTTTIVDRFMRVRTYFEVTTDADLQLGTNDALRQFPMSSLCDVLTVQINGESISDNLADKLHALLCYGNDRECRQKSISMTPNAPDAYQQYSDWAQYGSAKNPLAEYGESTFDPRGGFPVEVIDARTFRVVLTEPILMSPFLTGMDAQEEGFVNVNQINISYRWKSDLSQILSHSSLGNTITTVDVTMYQAPELLTTY	255	Capsid protein [Zamilon virophage]	93.2	0.98	4e-18	0.29	YP_008859635.1
MCP_Mar_129887374	QSAFTPIVTDIALPLDSADQYKEMITYIPSAEYRLASLGESAGDIRSIDIQIFWKNRLDGNLIPLRLFNKSSVSVKIMFRKKSYMGKPQVMADIQKFSVYDSRIVQKAPKYGVRKGGLAVTNAPFQAIAKTSSQLSWNIQVPSLSVFFDRAVEWRSVFRVSAKVDYGANPGAGVPVVRLGSDVAVAPFPLMSLITTLVATINSTSVSINLSDVLYEVLRLVDNPYNSQRRTTPSMLDNYANYTDGNGSFNTPVTGYLESQYDRVPNGAFNGVRFVNPNNGNALAPGVAYTFNGVTTDVNANGIPVTTNAQLEDNFGLEIDVTEPLLLSPFIFNEACTDETAFFGINNVQLVANVGAGRVSRVLRNNPQGTDGIVTRTVSQVQFVAGGDGAFSSATIDVV…	463	putative major capsid protein [Yellowstone Lake virophage 5]	257	0.79	1e-74	0.41	AIW01879.1
MCP_Mar_130398708	MSGSSLKTCLIEDARIMDLTDELTFGVKSSAQQSTFQQFAAISTSNSAINFNLQIPSESIVSDREIYLRATITVTVNLSNAPVGASVWGWGETEAWQAFPLNKLFTTTQSTINNTSVSENTQDIIDMLLRMYPKKTLGRFNSMTPAMPDDAYGLYADGVQANNNPLASYNTCGYDLNLNNRGCFPTQCTILHNIGAGGTDASPVSTGLDDTWVVTLVATFTEPFVALSPWLNCQPNMRAGFLGLNNLSFILNIDNSCKRLISTAHQTYDPLVQNSLRPSYITSIALGVPSSSASGISNATLLFNFLTLTDQQYSKVNTKSVVPYQTFPRYLSTSASQNAVPILGTSTLTSQSIQLNQIPNKILIGVRIPMSSQNVAMASSFLGIRGIQITFNNASGLLA…	508	putative major capsid protein [Yellowstone Lake virophage 6]	285	0.99	4e-85	0.37	AIW01894.1
MCP_Mar_130461494	VLPYSKTQEYVRAMPSLTAGSSTTIVTDSIRLSQVPRRVYLFARHQRALSDQNTSDSFCSIDNLSILWNNQSGLLASASAQDLYRLSAENGCNLTWPQFSKYRGSVICLEMGKDIGLLDTEAPSVQGSYTLQVTANCTNKSSLPFTGEFFLVVQNQGTFSISENFARASLGNLDQAMVLSAKQAPEIHHLTYHQLQGGSFFSGLKNIVHKIARGVQRVANNRIVKGIVGTVAPEFSGALSGVGKFAGMAANATGSGVSGGAVSGGRRMKRLSRR	274	Capsid protein [Zamilon virophage]	149	0.97	2e-37	0.32	YP_008859635.1
MCP_Mar_130490909	QDLYEMSVRNGLNVSFPDFENFKGSVIAVEFGKDIGLLDFEAPGVQGSYNIQVQVDIKNMSSSPFTPVFNMSVINEGTFTIGPNVARASLGNLTAEMVLAARDSAPQVHHIGYYEIRGSGFWSGLKTMVHKIAHGVGKVAGPVATALGHPEVGASVAGIARGVENLTGSGRISGGSRPVLASGRIQLGSVHAGRRVRS	198	capsid protein [Sputnik virophage 3]	81.3	0.79	2e-14	0.33	YP_009021087.1
MCP_Mar_131257730	LWRMSVKNGSTQSWAEFGGLAQQSNSTIGVGNFVNTTGSLLIIDPAYDLSLPDYITSGSLGNYNFQFQVGVSNTLEESGGDAITPEIVVVAVNSGIMTTQQGVSAIYTGILTKEMTLQAKSRQQASAMKSAEIKRMVGGNMLNMPLHGIVRAACKRYGGVSSGGVPSGGATSGGMKSLC	179	putative major capsid protein [Yellowstone Lake virophage 6]	100	0.98	2e-21	0.41	AIW01894.1
MCP_Mar_131831930	RYIPFRASAAAMSTPEVLTVLDSRLPDDSPAIILEPVGPSSVTYQQINSADPTSTTPVFSIELPSQLTGLQRTLYWRATCTWTVEGTNLENFLLAERVALRQFPLQSMCSTVEATVNDTVLSIGSLNQILAGLLRAGNPAKCAGFAQSTTAGVFDTVSEYNQAVSRMDSPFGVVGDRLPSSSAACSRTARSRQSQSTRQWPPQR	204	putative major capsid protein [Yellowstone Lake virophage 7]	62.8	0.88	2e-08	0.31	AIW01939.1
MCP_Mar_132239579	MFRYDCPRVQLYPTEASGTILPNGTQTITGNSFQLPVIPEKLLIWVQMGETARLAQNASPADVFFPISSIQIQAGTRAGLLSSATTADLWAMSNRNGADIPYWQYAGLRQISSLNASTPANQARGSGGPLILDVARDLSLPENTIPGMAVNWTFMVSTATFTNTLSTNLTNWRLMVVPIMPGYLTNKAGTSSQCVGGVPGIDSSAFKRAGKIRSIEYHELTQDGGFGGAIQGGSRVSDWFRQLGRNIRKTAENVGHWVKGAAQTVAHGAEK	271	Capsid protein [Zamilon virophage]	70.9	0.89	1e-10	0.25	YP_008859635.1
MCP_Mar_132297270	VTAPLTINFDNFSGLLSSQTAEQLYAMSVKNGLDMDWNSWVGEAHLGSALNVGSLGGSSANFGGAACGRVPLVGGLLVLKPSQDITLQTGQAPSLVGNFTFQFNIQVKNTSGVAQSGVQLYVITANSGFFESIRGSSRIIKGVLSEQDIISAPLAPMGTRDMLSRYVGGAGMFGSLANILSKAKDVYQQTKPLVSAAKGLLPESGMLGNLRSGLNAVGYGTGAGTGGDGTGGGTGAGTGGRRRGLSARLM	250	putative major capsid protein [Yellowstone Lake virophage 5]	214	0.72	3e-61	0.66	AIW01879.1
MCP_Mar_132561789	CNIKIKITWRSPSDAFYYGFCINNFGQAEANLYSGIAPSVDGITPGVVTIPPLALDANAPDLSQWSSSLTISDPNLILGVLTQNDVSIAPPINSYDFLKYDTYVDQTGIISKNNAFPIIYSKTYNLSQIPHYVLMAAVPDTDGTRYTSFLGHTAGATPVNPIYINQLPDFYFGVQNATIKLGNRSGLLANAPPQTLYEMNRQNGLVFQNYSNAGMSSNPGQYTLASLTQADGTGTLEVPQGSPLLLEFGKDIGIDDASLSPGCAVNTTFQAQLTINNPYSGIINA##NEW##	292	V20 [Sputnik virophage]	48.9	0.73	0.003	0.24	YP_002122381.1
MCP_Mar_133415907	PDGGIVQDDAPAVMNFGRDCALAPFPLHNLMNTLTATINDTTSTINVNDVLYEVLRLTDMKRNRLQRTCPTMLDKYLNYDDAVLTANNPLASYSDATDYDNVPNGAFYQVQFLDPNTSQPLVGNGNYTYQGNLVEYRNGVPVLTLDAGAPGFFRDTYPIAYRYESQEKLVLSPFIFSDVHSQETGLFGINNIQLVVNLGSSAHNLRVARMLPRRSVALVPLHAHSVLLSSSVAILLYCPCGLRFPHSFVGSSLTPEKYRPLRRVPALYHYWHRSFSTARVDCVFRTPSLEVALPPKNIVPYAEYPRYITTGTNIASGASVTIQSQTITLPQIPDMLVIFCRPRTYSNSQGNYYLPISRINLNFDNFSGLLSSMTTTELYQMAIDNGLDMDWNTWSGKAI…	577	putative major capsid protein [Yellowstone Lake virophage 5]	397	0.92	1e-126	0.44	AIW01879.1
MCP_WW_683115250	IGSVDAPRFQPLNNCLWQAVQVSLNGKVLTLNNNMMFEPLSRFRMGDENYTGTNTGSPSMHDMAQDYTSVIGKTRNSLGDQGDATEHSEIARGGFSGITVVSNTPTAAVVVFDVTESIFLPGLSYSKSDSPALVGIDTIDIYIQYAQSKELERILSHNAVDGNNITSITVDIGQAGGLAPSEIMLQQITKPSLYSLDPD	199	Capsid protein [Zamilon virophage]	59.7	0.95	3e-07	0.27	YP_008859635.1
*names contain abbreviated metagenome source and nucleotide sequence ID.
AS	Activated sludge metagenome
BR	Bioreactor metagenome
FWS	Freshwater sediment metagenome
Gut	Gut metagenome
Mar	Marine metagenome
WW	Wastewater metagenome
names in bold are put on the MCP tree

## Sheet: contig translations
contig name	orf name	annotation	strand	start	stop	orf translation (MetaGeneMark)
AS_JRYD01023610	MCP_AS_JRYD01023610	Major capsid protein				FPPSTTTIVDRYIKFRFYINVATSGVSVPPLPDDGKMQIGLNDALRQFPMLSLFDVLTVQINGESISDNIADHLHALSMYGISLDNLDKSSSYSPGYPDQFQEYSDWNLPPPAGGNGRSELSGYGVSEHQHRGAFPINLAGDNKSFTAVVTEGIFMSPFLSGFGDQEEGMVNINQLTFNIRLKSDYQRILSHSXQNNQIINAFYLIHXKIDNVTLTFTQAPEVLVTFITPTLLQKIPSMQVLPYYKPLEFVKSLGSVAPNATINALSDSIKLSQIPRKLFLFCKIDRNAETFSTTDNLLSLETLSILWGNQNGLFANCKPTELYEISVRNGLQRSWVQYSKYTGSCFCLEFGKDIGLLDGEAVGVQGQYQIQVNATFKNNSSQAHNYQ
AS_JRYD01063187	MCP_AS_JRYD01063187	Major capsid protein				KLSQIPRKLFLFCKIDRNDETFSTTDNLLSLETLSILWGNQNGLFANCKPTELYEISVRNGLQRSWVQYSKYTGSCFCLEFGKDIGLLDGEAVGVQGQYQIQVNATFKNNSSQAH
AS_JRYD01079487	MCP_AS_JRYD01079487	Major capsid protein				SQAHNYQFYMTFLLEGQINISENQARASLGNLTNAVVLAAKEAPMSESITYKEYEDLQGGNFFTSLKGFVNKLSKGVSEALPAVSPLIAAAFPGAAAALPAIQGVAGLTNALTGDGRRRSRRLRMYSGLSTLKDDLKQCEDKLLEFDPLLVSKMTYDLRMKDAEKTIESLLDKKKRLLINIEERTHKLRLITDSDYNHTIMEKEKCERIKYYNNRIQDTQ
AS_JRYD01113155	MCP_AS_JRYD01113155	Major capsid protein	+	2	373	DIESHDGGDFLSGLKSVFGKVHDYIKDNKLVSRGLSLIPHPLGQLGSKAAEHFGYGAGEGYGRKCVAPRRGGDEDRDGYDEEGGIEMGDLVIGGKLMKRRDLKKRLQL
	ATP_AS_JRYD01113155	packaging ATPase	-	398	724	AHGTLLLFDDCNTIQNDKIKKYLENLISDILEVGRKLGIYVIITNHLIIPNEKKFARTVLNEIQYLTVFPKSGSSQQIRYTLKTYFGLTDKQTSKILSLDSRWVRISKSYPMYVLYDHGSYIL
AS_JRYD01157084	MCP_AS_JRYD01157084	Major capsid protein				SLQFQNKNGLLASASMNQLFEMSKKNHCNMTWTEFSGGPVLANDQPFSNPTYYGTIGSVVCVELASDI
AS_JRYD01157085	MCP_AS_JRYD01157085	Major capsid protein				VVDIAICEPIFLSPFYWGCSNAPGFYGVQTMDFNVNFIGQNAMGVRCWSHDDSSWPIATASAVFGGLPGGPTSFASTTGNQPTLLFQYLTPQETMNIPPDMPL								>MCP_AS_JRYD01113155
AS_JRYE01153232	MCP_AS_JRYE01153232	Major capsid protein				SSQAHNYQFYMTFLLEGQINISENQARASLGNLTNAVVLAAKEAPMSDSLTYKEYEDMQGGNFFTSLKGFVNKLSKGVSEALPAVSPLIAAAFPGAAAALPAIQGVAGLTNAL
AS_JTFN01020458	ATP_AS_JTFN01020458	packaging ATPase	+	1	555	SGCGKTVLCRSFIDEYNREFPFNKVYLFSLKPSDVSLEDKNIVRIPVRLDILKDITIDTLKDSLVIFDDCDESNEDAGTEQKEIFRIRNDILQLGRDRRIFCIVTTHLACRGNPTKVILSECKKIISFPNRVPLKQFKYLFEQYGNLQDRKDITKLWKLKSRWVCVSKEHPRHVVYENGCYTLP								>ATP_AS_JRYD01113155
	MCP_AS_JTFN01020458	Major capsid protein	+	597	2432	MSLITPDLDKTRIVLTVDPRIDFSRDGVFAIGAAGERVTYRNIQTQNFSASNISITDKQSMGVAIASKWFMKVEFEVDFSGIPPLGSTLLQIGSNDAARFMPLTSITKTITVDLNDEKFTTGINDYHDALMRYNESDDYMGFDLSTCPSFLDTYQSYNDYLIYGSALNPLGNYGENSIQEPLRGGFTYDIISNPVGDGVNVVTGRVRFVTREPVLLSPLTWGHYNTKALIGIKSFAVNYDFDSNITRIWSHNPNNGVGSFLVTAVTPIRSSLEMIYITPKSTIPVFPIQRYPLAGIYKVTKALGAIAAGGSLPITTSDSMPLYGVPKRVYIFARRSNESRTYNDPDVFGQISNLSIYFNNSDGNFSQASVQQLYQVSRENGYRRSFQAFNKFEGSVMCI…
	ORF1_AS_JTFN01020458	hypothetical protein	+	2483	3283	MSLNQLIDQNPNQSLRCDESLKIKCYDLRVFDKFSIDVNSSQNFNDISDIVLFDGSTERPVQGTTSIPVQFRKVGSIVSVLVPSFTVTSAEVTGTGHFRIKFRNTLPEIFKPIRPTMALPIQVENNSSASTTPGNITFTSSYNWFNVYADYALGNFTTGITGVSSIFAGIREDCYLTYHTQL*FKKKFFLLFDNKMSLNQIIDKNPISSLVVNDILKLKCESLRSKTYISSEDLIVSRILINPTSSDNLDIPYTIKLVQLLLE
AS_JTFN01020682	ORF1_AS_JTFN01020682	hypothetical protein	-	2	196	MLVTSTYAKRNKLKTICKLKINGLNKSIAIVDKNDIGSDLPSSDISLSYSKYTFSFSFPKIHSDD
	Cprot_AS_JTFN01020682	cysteine protease	+	243	827	MAGAEDVNLSVDDIKRMSRDNTLDVIHSNNKRVKIHTILDRIDTRNKRFNIFHKDIDKYLIHYETGVEGKYKMGHWCVLIIDNKRKEVLFFDPLGFFPDNQLNIIKEAVKEKTDQLERHLGKLLYALSNRGYKVFYNEIPFQKMNSKTCGRYCALVLLLSKTRIIQPEEIKEILNLYKDIGDYDDIIINLTSKL
	MCP_AS_JTFN01020682	Major capsid protein	+	896	2650	MEYSVKVDPVISTTSDTKFVIEKGASLVTVNNYISDSFSDSQVQFTVTAQNNRTFLSRKMYVTMTARATLTAANPGVAIFPSGDLSGVCGLRFLPLQNTSTTISLQINNTSTTINARNYLDALCRYGFSKETRDRYMSIEPSVQDISQTYDDTYNTNYNPIDSSPFNNTASCPRGVYGKIFSDDGTTAVVDFYWTELVTLVSPLAYQNHDRYGLVGLTNFILTFNLGDISRMVSYDNVNGTPLSNISVTIPQGTPPILQVRWLRPPFSVDPAGKYLYPYSQIQHSETAVGVIPANTAVGEIQSSNSQLPAIPSRMYIFARAQNNTQTAFSTDSYLYIENLSVDFCNQTGVFSNYSPIMLYNQLMVKNGWQHSFPITSQHLGSVLCIDFGEDFPLPPSKS…
BR_355545976	MCP_BR_355545976	Major capsid protein				LSAVVNGFSVNIELGEIIHALSRYHTPLKLKNGWMSMQPSFEDNYQSYRDADGANNNPLGDFTSAAGLSELPRGSYSMNVVSNTPTTARITGVLYEQVFLPPFIWDEHQAGGLTNLTSLTFNWVLNSNLARIWSHSDITN
BR_355918615	MCP_BR_355918615	Major capsid protein				SNQFNFICNPPSAHTVLDRLAFIQVPYDITFNVNPAHAGVTDNLLQPGRDAFRAFPISSITNTLSAVVNGFSVNIELGEI
BR_355933285	MCP_BR_355933285	Major capsid protein				PYFQLSRYTTQFQGSLAPGATSTFKSNIVQVESIPRKLYVFMKQSNSVIYQNLNNQITTPDVFLQINNLNLTWNNQQGVLSGASPQNLYDFSVQNGYNKTWTEFNGLTQQLSGVSGTPTKKIGLEGGIVCIELGKDVGLRDDEAEGVIGNYNLQVQMTCTNTNQYLTVTPDMYIIAV
BR_356041985	MCP_BR_356041985	Major capsid protein				ATIIRSVWNTYKEIGLEGGIVCIELGKDVGLRDDEAEGVIGNYNLQVQMTCTNTNQYLTVTPDMYIIAVYDGTLVLSNGSALASIGVASKGEVLNAPINHNMSYHELQTVYGGDFFNTFKNFLGKAANVAGKVNN
FWS_197446519	MCP_FWS_197446519	Major capsid protein				YRMSETFEKVLVKDDRLGCITSKVKFQVLKGGQNVTCQPFKAISATNASHVYNVTVPSLETIISREALWQSTVTLKITHTGKGPNEFAVNYGVTDALAPFPLHSLVTTMTATINNNTVSQNPLPILLRMVDSEEFAKYDSMTPTALDYLADYRDGVHP
FWS_197566583	MCP_FWS_197566583	Major capsid protein				LRITYFPTTISNSVAAGASTTITQNNIQLQSIPSRILFWVGPQDSAYSLTSTDTAYAINSINVSFDNRDSLLANATQEDLYQIAVKNGTNLSWRQFTRECGSYLALDFGEDIPLRATQAPGLRGSYNLRLTVNATNLSASSSIPTLNLVVMAEGVLSIIDQNVVRNIGVLSESDVLRSKDQPAVAYRSDKSSVYGGSFWDTLKSFAHKVLRPAIDVAKRVVPLVAPQYAPLATGADEIAKALGFGLVGGKRISRKALSKMMN
Gut_AUXO011975871	ORF1_Gut_AUXO011975871	hypothetical protein	-	49	1188	VDAIQRSTFTAPIDLVGKLRLTRFKLSQGAFPLCQVPASTQLFDDTQRRQIDATGYYPIDLYFAFACANTNGTQGKSLGSSYLFSTDTTPTALTYQDPNFISPPLIFIQQFWVKGEAKWKRHLDGWILRNNPIFLYDFNDLYNSDYYRVTYNRESRALHVSQEKDALKFDIHLQTLVTDGGTSSLSNPFLVVSATFMNLLKLPLNDPFYFENQPTILGCPTGTIFYPLPVEYNLSPQLQSFLASRDTLPSDQAIDFSVSAHIHFPEDISHLFPYTAIVLIIDELNNPGQRIVVNNLDSTGVVNLSTLSITKLFLIGQTNYERSDFVFINDSLQESPLEVNLPNQHTLTLRLFFLLKDNTLVAVPLPPKQNFFAELSIAD
	OFR2_Gut_AUXO011975871	hypothetical protein	+	1210	1977	MIRKINAFHKYFQNTYKFCFEKMFSVGATPFNSKSRQLYGGWTLQEAGQNPWALRQWHEMSAKYNASPNARRASREWLKAYRALPLATRKIVNSSGRPYWNKALKRALTDAQKAQIWDEWQAIPLSADDGYQQWRSAMMRHAPYPSVAAISTYPYTTAPESVKVEGYNDLTAQDIGNYIRTAEELAADRREARRIMRERLAAEMQEMMRPQIEGMLAAPAAPGLRRAAARAAARMQARNYVERLRERLGGMEEAN
	ATP_Gut_AUXO011975871	packaging ATPase	-	1974	2630	LAVSPDGDRVTKEELESERTIFSHELIPIYGERLSYFIAGPPGCGKSTTAAQILSFFPHSPIFLFSDVIEDRAFDGLNIKRMKMQADLLSELKPEMLSAKGDCWVVFDDIDKIRDPKTSKALIALMDNIIANGRSHGGHTINVIATSHSLSDYRKTKYMIENCEYWVIFPSKTISSQLKRLLSKMDLDSTEIKKYDRCFIHQSVPSFLVTDDFITILD
	Cprot_Gut_AUXO011975871	hypothetical protein	-	2614	3156	METPVPPVSLDEISKVLTAKRKPTQFYKYSELPDDTSELAFLLLSRPARFLFYEGTTQGDIGHWTALRRQGRDIYWFSSYGFLPDGELMVSPLLRGVGGQETNKIANALELLRRRHYTIHYSSVPLQTLKVPTTSCGVWCLMFLTARINNFEEYEDRLSRISTPEKYASAIYRKEFGSKP
	MCP_Gut_AUXO011975871	Major capsid protein	+	3225	5048	MTTIRTVADPRVVAEQGVVLNQYVGPLNWEHYKIPASGLSNTQITFANLVTLGTNRIYDSNFQIEYTITVDLSSSSITPSPTAVEEQIRFHPFPLHWVCDQLRTNINGAACMVRPQESLMQRMMYWRQHVIDKTCNFCPHTKAPTVMDSALVVKPEVEDFQGFWNFQKKYGKYGSQNIGTPLSCVAFNYDFATKIATITFREPLLCPPFNQRLDEIYQHPLFNVTSIDIVFQLNDLRKMLEASVVTDVSLDSTTGSEVFTTHAMNDLMPSNVTINITSAQLCFNVASMPTGMTVPPILQLPYYDNVCYVTNGNVSSGTTGDVVMTSGVYTLAQVPTAIYVFVSENQLYRSGGGGLGSMNYDCSLCPIRDINITLGNNTQLLNTTSEYDRYQMALANGLE…
Gut_AUXO012213446	ORF1_Gut_AUXO012213446	hypothetical protein	+	351	758	MLFFIIVVKMERAIENYDYSFMINLYEAISNILRNENFPIEMFHALQTLEDACELQICDERSLLLNLNGGYEFYTPLDSADFLAGRVHTICNEYPDLSPKLETLKNIVHEREEVRAEHRDLPYFFQIFSSSFHHN
	ORF2_Gut_AUXO012213446	hypothetical protein, similar to conserved bacteriophage protein DUF3310	+	789	1025	MSDCNIIHPPHYGGEENPYECIKVLEAWLPPDEFKGFLRGNIIKYICRCESKDNKIEDLQKADCYLHFLISYEQHSSQ
	ATP_Gut_AUXO012213446	packaging ATPase	-	1052	1930	MLVVTNKFLPIRGKRFKGKKGDKPVADTEGGDLAYYVTSRGGKAMTDDDEYDDEDDDEIDSAPLDFTHEKPQASITGADWRPCFNDRMTMFIAGTPGAGKSYLAKQMIQLLPPTIPILLFTALEENDGNFDELGKDRMYKIKMKPDVLSKINLAEIRERSKSPQTILLFDDVDKIRDPKVQNATFALMNDALANGRGHQKHDGNGDVHVICTSHSANDYQKTKYTFENSNYVALFPGTTPPLQMYRMFDKMGLEKELCQKMIRLARMQKIRSIIIHKVVPMYMIFGDKIMLL
	Cprot_Gut_AUXO012213446	cysteine protease	-	1939	2535	MIDSIFTKTKNKREHDIVFKPRDGSEMEAASMHKAPVYKYSDLCEMAKKHGSAAMLSHMFKRSNENIILLQDPQKMNSGHWFSVSRNPRKKEIYFFSTYGGKPDIEKINWISEDDLCESGQLLNIFNDGLRECQKHGWEIHFNDYPYQKEGDHTAVCGIYTIAFLRSGKNPDEFKKETLQLAREGINPAVYYFDKYFS
	MCP_Gut_AUXO012213446	Major capsid protein	+	2608	4365	MAQATVKTVQYLDPRIEPQPDPVYDYVIGPTQNQYYKIPASGLSNSNITFNNLTTLGIDRAYLDTFELELGVTITFNLEGDTSASELHPAPWEWTFDSFPFNKCCDEARVNINGGAFFSQPMSYIRAKERYMNQYELSKSYENVCPCHRAICQTESARNYCTNTTNNQLNGLSPVDYYDRKKSLALLRGTFPFAVDDTHTTVNYGTAAPTRLGVGMFNYMQSSEGLVGGFNNSIVRRGTKLAATAGNAVGWERYYKCDAAGNASTTGNTVVVRVSWREPLFVSPFSSRYDATYGRPLYNITSMDFSFTMQNLGNMIRVVNFDDQASGAGHRAVASYSINIDSAQLCYQVMTIPPILNKPLTTLVPYRRFVPYITDYHQGVATDATTNIDPQGATITITS…
Gut_AUXO014440522	ORF1_Gut_AUXO014440522	hypothetical protein	-	1	315	MTSFTFANSFLIEAMEASMNFKIEAMEASKLKTLTCFYSFLKTLCCEFFCCDFFIRDFFHRKKKMPPRRGRGGRGGRGGSQRASRSRVGTSRLSAAAAAAVGVRG
	ATP_Gut_AUXO014440522	packaging ATPase	-	318	1214	MIVAINTEIPILRQRRDKSLKGKKPLAVTEFGDEAYYVEPKYTGGGRGMEDVSDDDEDDDEMFDEETGLFSAPVKSLSGKPWKPFFDDRMTVFIGGVPGAGKSFLAKELIKTKNSKIPILLFTALTESDGNFDELGKDRLFKIKMEGKVFDDMTLDKIREKVKEASKQSECILLFDDVDKIREKKIQDGVFRVMNDALANGRGHKKHDGSEDIHVICTTHSINDYLKTKYTFENSNYVALFPTSTPAMAMYRMFEKLGLSKLLCQKVIKQARRKRIRSIIIHKTAPMYMIMGNEIMLL
	Cprot_Gut_AUXO014440522	cysteine protease	-	1246	1821	MNEREIIFKPRDDEELKDATLHKVPIHKYSDLVRLGEKHGPQALLSHMFRQAKDHIILLQNPKNMNSGHWFSVSCRPKHKQIYFFSTYGKKPDIEKMEWMDEDDLRESGQLLNIFNEGMREMQKHGWEIHFNDHKYQDERDKTATCGIYTVAFIRGKDDPETFYKKTQEIREQLGGKDPALYYYKLYFDRH
	MCP_Gut_AUXO014440522	Major capsid protein	+	1895	4066	MTATVKTVQFVDPRIEPQPDPLYDYVIAPQQNQYYKIAASSKSNHSLNFNNLTTLGVDRAYLDTFEIELTCTFAFHLDQPAETRRPGYGDQGASTISFTNAADIRRFLISNECFTFESFPFNKCCQNATVNINGGAFQSEPMMYIRAKEHYMKQDALVRSYANVCPCIRPMSQYESGRRYWMNNIGNETGAVTAFRSCDQARTKSRFTTPACAGQQSQSACDGVAYAGMNNSIVKLGKTFTADNDNGITAVDYNNLRLSADGNILQLTVTWREPVFCSPFSSRYDADYGRPLYNITSMDLAFTMCDLGNMIRLVPPSFGTTAVVGDQIYDSPAGDHLRDITRTGYGLFISSYEVNIDSANLCYQVMTIPPVISKPLTTLVPYRRFVPYLTDVRNTLTRD…
	ORF2_Gut_AUXO014440522	hypothetical protein	-	4063	4788	ATGEKTLAVATAREEDESEHRRGGPPKHPKGHRVANVEELTRLLDKTSYLALCDTLRFTDVWYQPAAVEVDTLRGTVVATTFRELVNGAHMRMRLVRKDVTTEDLLRMLYLSEVLAKADTPDFETWVIKCRAHFIEENGAASSSDAHLVNSMLTSQLYSFLPDAFGGRYEIFFRKVTVHSYKDENGRMTRFEEPNPMMIRSIKSAKTGFEYNIEAKLVLVPEGWVYTDIRASGGEECPNGL
Gut_AUXO014598981	MCP_Gut_AUXO014598981	Major capsid protein	-	2	1609	MSDTPAVSTVQVIDPRIEPQPEPVYANTIGPDQNQFYKIPASGISDSYVTFNNLTTLGKDRAYLDTFELEITVDVTFHSESTDYGEGIAPPMHGYFMPVSFPFNSVCEQARVNINGGAFFNSPMATIRAKERYWDDEKLQESFANHTPCQKPFLQDELCVADRGAKEDFTNRWFSKYRTRMFGNHQGFASRANGPLTTTNFSILKNYEVERDSSADQTLTVIWREPIFCSPFSSRYDATYGRPLYNITSIDMAFNLVDLRNMFLICNSTMQKYEVHLRDIQLCYQVLTVTAPLNHSFTVIPYRRYVPYITDNSVDSPGRGIQHDLTITSGVYTLNEVPTAIWIFLAPALSEYQRFEWDGVPLEIPPAQSPQGAFFDQQSRHTNNKLFGFMKHISISCGN…
	Cprot_Gut_AUXO014598981	cysteine protease	+	1696	2265	MTDKRQFLHDILYKPKTGDQVRAATYSHPPIYLYSELVEKMKKRGARNVLIDMAQRNSDSLILVQDPKNLRSGHWTCLSFHPEKREVYFFSSYGGKPDVEKNQWLPQSGLMRSGQDLNVFNDGLKDLMRRDNWTIHYSQYPYQVVGDGTATCGIWCAAFMNSGLNPDEFNHYVRYGGYDPISFYRMYFL
	ATP_Gut_AUXO014598981	packaging ATPase	+	2270	3073	MIVVSDSTKKKMKSRCLAETPERERAYYIDPRDVKEFSIEFDESKTSGTAPSGEEWYPSILDNGRLTVFIPGNPGAGKSYLAAELIETLPANYDILLFTALEEEDGNFSSFKKRLYKIKMTEENLARMTLSEIRRVSKHPVLLFDDIDKIRDKKVERRLFELLEDALANGRGHVRHDGEGDVHVIVTSHALNDYRKTKYTLENSDYVALFPGSTTYAQLTRLFEKMGLSKELCDFVYEKGKKCAVRRVIIRKVAPMYIIVGDTITLI
	ORF1_Gut_AUXO014598981	hypothetical protein, similar to TPR/MLP1/MLP2	-	3088	4842	QLIAEKADLEKRIMGLRAANQELQRQWADVQKRLDAATAEVEKLKNQIVDAQQENSGLNKRLQETENAYADQIRVMNEEHSKELAKLNAAIEAYKETVEKNNTRIQELQDLLDEQNVKMQGLTNMLQAQNELNEGQAAELARLRENNQKLVRQLEALKGENAELMSELGPHAKYARTIDGSSERFRKIPENAPPETAQEAEMAEDENEGDEAAMAEPQVVVSENPPAVEAAAEIDPEAGTVYLTDPVSGQPVTVNCIELTNPKTRKKNKIFLFIKWKNTNYDHPDGNAYFFMNDKGQVIREDEFRRYGIPFDSYAGFQQHLIAALIKQRNNMRGNRRFANENRDDVVAQQVVSANSDPPQNADLVPTPDISSDPTVLLWDPANLFPILEGFAKKGRSAR…
Gut_AUXO014937588	ORF1_Gut_AUXO014937588	hypothetical protein, repeat of unknown function	-	2	334	VLISSPGTDITPSAGNDVAAGMDVTTGMDVTTRTDVITCSDIITGSDDVTGSEVITCSDDVTGSDDVTGSEVITCSDDVTGSDDVTGSDDVTGSDDVTGSDDVTSAVINMG
	ORF2_Gut_AUXO014937588	hypothetical protein	+	660	1667	MDKSVESSSTLNPQGLKRLTREESVDLESLVTAPVSKVKKTSEGAHKKLVRQRTAAESDHLTSPFPTTPSEERKDQRTVLKGPVDFSKEVLPRLKRPDGSAGFLPLSIGRGFNDFWWRPTGCALIPSSEVYILMDIIYFIEDAKALLQPTPLAGMCTVRCDWAELTNVCYLYDRFLKYLHSEKKKETIGEWQGRMMQAALESSDVHNNVGFAKAVFDLTFAQACTRIPEEFGIYFQKRPFNQIINYPAAASRVENINSIVGDACNGEFKYEMRLRIMYLDEAAGKMKRKGIGKNKKKELLAPAPTPALTPVMAECIDLDEDDIPTQPPPYAQEVK
	MCP_Gut_AUXO014937588	Major capsid protein	-	1660	3555	MSATPSGKTDKVTVANLLDPRLEPDTVAPFAAVLGPVENTHYSLNASSVGNDSILINNIVTRGAGRGYLNTFELEVTARLTVEVALNEGATGSNILYEPAQFMLNSFPLSRCAANIHVTLNGTGIDSQPQQYIRAKERYWSQERLDKSYANVCPAKKCWMASELPRNYMTGESQSLERDWFPYRRFDRALYTPYSSKNEDCILPGYHLRAQLTAETPTATLTATYRWREPIFCTPFASRYDETWGKPIYGLTSLDIAYTLQGLQNMFSIMMTPLTSITSFNVDILDAVLRYQVLTTPPEFPIPTSITLPYRRMVPYATPVTLEMKPGSRNHFMSGVYTLNQVPNAIWVYVGPKLADLQTAPYDYYPGSIPAMGPGKSYSYNKLFAPIANISISCANTTR…
	Cprot_Gut_AUXO014937588	cysteine protease	+	3623	4138	MSAKRYMYQPQKGDVLQKACPPGTKVFRYRDLFDPNLMLGRDNVILLEDPMKPNTGHWVALKLMPEYRQAYFFNSYGGKPDQKKNEWIPLELLQASGQDENVLNDILKGLALKGWTIHYNDYAYQKEGDKTATCGVWAAAFLNSEQNPDVFKEKHFPLEAYYEALFRKHHW
	ATP_Gut_AUXO014937588	packaging ATPase	+	4135	4950	VRENFEGMIVYGVPKKPVLPFDLLATTELGEKAYYVPSSVIPTKGDEDVECKSREGDDWFPVVTKPQRLTAFLPGNPGAGKSYLANELIRLVPPHTNVLLFTALEGDDGNFAQLKREGRLFKVRMDAEMLKNMTLDTIRSRSPETLLLFDDVDAIRDPTLAKEVFKLMEDALFNGRGHACHDGRGDIHVIATSHALNDYRKTKYTLENADYVAVFPQSTTYKQLLLLFSKIGLSKELCDKVVKAGKNGVRRVIIKKSAPMYIIIGSTISLL
	ORF3_Gut_AUXO014937588	hypothetical low complexity protein	-	4962	6167	MSCVARKLSRLRGGWDPNAAWDTILNSNEWTQTKNKIMGRYGLDDGFLNDIGEAIYEYDSAYLNNDPTTARQVKSRFIHDNLLYLQRHLPNYDQNREDLYGSALRKMWNYIRTVIHRGPIPVTRAQIAADRARWRQKRQQQIQAAIAPDIPWIGSAGHFTRLRLGKLIPQQPRVRIGKWREILGVPQRAALLAAPQPPQPAPDEDMPDIALSGGPSRAASPGGGDDDDDDDVEPLLAPSPPRSRAGSPARSESASPLRPASPVQPAPAPAPPLQDSSSSPPPTGPRGRASMRRVPRDVAEVQAMTQPVSGERERRTPARWEPYESGYLARMKKLEDEEQARRAQQAQQARRAQQAQQAQQPTGNGELSYLRRIDPYTFAQRRRLLNAYRRGMILFPKYR…
	ORF4_Gut_AUXO014937588	hypothetical protein	-	6182	6673	MRDAVSLVGGWDTNSDFNDIIVRGPAFGRVALNIMKKKKTLGQDWLRLIAAKIYEYDTAIAEGDRKRLGLIKGHGLQICARHLGVSLKGTSGKRKAETLWNYIRDKIHYGPDERPADASGRRLELSDPETPWVGTYYSYPTIRGSTGLKDYLEYPFPESSLVP
	ORF5_Gut_AUXO014937588	hypothetical protein	+	6834	8267	MTEQVYKRVNITSAADTPRKREDGERYVEMSMDLPTNLIPNTADVKSVRMKVMKANIPMNRLPFCTMHRLNDGDEPVIPDDPSKTLNLAGKIGVTPDTIDPYGRYIHYDPDTHLSPWAETVRPMTALKVLPLNADFSVEGHDESWRSEYRNGYHEFYTFSELLQTLNAALSEQLSHSFDPEFGFCPQMKFELNENGTLTLRVTPRATTTFLPDGYPVQEEVDVASGRWICSEGLTIVQGGTVQDALVYSPCSVFVNEALKNILSSLPWIESPVSESVWKPGGVGDSTKVFLLDTKKAKITLGLKHLIHLYQYDGTSTRPYQAIEVYDLCYNFPESYAASCRDVSAIALTLRNVSFPKQIFPVNIGKDLNLSQVTTVPIVDLFYLTDSEHLNLDRMPLVS…
	DNAP_Gut_AUXO014937588	protein-primed family B DNA polymerase	-	8243	12247	QQQQQQQQQQQQQQQGAPADPVNFPDDSAIVASQAEARRMDVNGNMSQSGRLMLPYDESRRDGLLYLKHIIREMQEEGIVDGSGSFFRLAVFNEKMGDPDVRARWRSMLRDLNNNALNPESTIWKARIVSGASRADDPLLVLKGTNFDTWRLLTDTIFLYVVYCFWNQWNRQRGSGDRLYRAFYGATARGPTTPVPGVPLPIWIRDNGEVSLRWLIEIAIQLFTKLREALGDTVNTLQGSDSGMVMSFRAMRDVDSMFRLHLEHALGVRPGQRWLPEVYQPIMDKLFSKRGLMTVSNTDKDDELCMFHAILLGLLRMGLDRRSFANDIRDGYLISPQVLYTKARCAPLINPSPMIVDSIRFIVHVVDYLYTHQRDPEAYYDIGLPIMSMKELLSVQEFC…
Gut_AUXO016736138	ATP_Gut_AUXO016736138	packaging ATPase	-	3	341	LAVSSDGTLITLAELEKKRLIFGADFLPILGERLSFFIAGPPGCGKSTTAADLLELKPLPDIFLFSDVDQDRAFEGLNIKRVIMEKDILSKLTLKDLTPNGESWVIFDDIDKI
	Cprot_Gut_AUXO016736138	cysteine protease	-	328	894	MPISPLSLQQISSFLERKKRSAQFFQYSQLPDDPVELSSLFLRPPPSFVFYTSNGDEVGHWTAMRRGINKQIYWFSSYGFLPDGELMVSADMRGVPGQQQLKISRALEYLRREKGYQINYSRAALQSVGDGSVTCGIWVLMFLTAKLDPSKDEPQDSHKFEEFEEKLSLLYNPQKYAEAIYNKEIGGQ
	MCP_Gut_AUXO016736138	Major capsid protein	+	1130	3130	MDPRVVDEQGVVMNQYVGPLNWEHYKIPASGLSNSQITFANIVTLGTNRIYDSNFEIEYTLQILVKDPLSQPPLDTNYWKTHLPFNAFPLHSVTDQLRCNINGSACMSRPQESLFQRMMYWRQSVLDKTCSFCPHDKPTLGHDPSLTFASSTNVSEAERRFANDMKGNGRSQGKPLPCVSFNYDSSTHIITVVFREPVLCPPFNQRLDKIYQRPIFNVTSIDIVYQLNDLRKMVLMLQKVMFDRDEEDITRWTAIAGGSLQDNDTTPRPSAVQINITSAQLCFNVASLPPGMTVPPYMTLPYYDNVNYVTQATNPVSTNAFQITSGVYTLAQIPTAIYIFASENQLFRSQVGTQEGINPTDYAPSLCPIRDINITMGNNTQLLATSSERDRYQMCLANG…
	DNAP_Gut_AUXO016736138	protein-primed family B DNA polymerase	-	3121	7419	MEIEVKFPAPPYKFPITFSVKKKRGGEDSEAIQGKIIKILVFLGQIVNVLIDPAFVSVYFIGMKENILNIIKGRRIDYNFTMMFRYTHLYDFCYIQQSDDDFRLLMIDIDDVEKPTREVAIFKGISADISVKNIERKIAKKVRGVDVAKIDLTSDMVDEDGEREVSTDFDMPDPTFMGFDDFEDEAESVPESAPAPAPAPAPALDLELEAWLEKAIVGTRISVTKDGRGNLVVDKMNTRFQRAYLMFYDGYRLMEDGTTANLQGTEGGGYLIMFFFGVLAGLYRKVIVTERDKVLISTNISLVFKFKYSKKGNPPVEKDITIKIPKDAYITPGGRLKTFNSWLSFWILGKYPEKFKDPDRDGNPTNNLIDKLFISVLQRGVGLRTWDQYDPQKVNPDIV…
	ORF1_Gut_AUXO016736138	hypothetical protein	-	7483	8181	MNKNSPTQIIIEEDGKPTVQLLPKPVVVLAGKRPQLNATVLRREVSKLRRQVANTEAQVDGMASEVVKYKDAAERAARKLAGLASIMSQEAGAINAFLREYWSNDKISHWKRMEDDFRSPSYEEEVIGDDPEPDLPDTLVDPPLPFLQKSPGFIVLKKKPVEKERDESEVTFYDSPIKKAKQEVSCKGTFSCSLAAPSTNSNENDFMDDLDFVRPNLFSAKSEDGDDGLPRF
Gut_AUXO017923253	ORF1_Gut_AUXO017923253	hypothetical protein	-	246	905	MAAAAAAAAAAAAVASDNTNQEVHDNCEGIHRPELLKELDDYIVERISFLAIEENFHDFLAIRGIRLFGDDLEYWNKIYRELFFESEKVSLGDLLDKTERFLNEKLNNDFDESEELIRALHELHNFYIKEMGDVESRYVACLEKQEEMDKKTDNLEIEKTLKKPKVIIKRIREEPEDVSDGDDDDMINSLQPEDRVDRSKKPRLDLGDDDVDDKGNLKL
	ORF2_Gut_AUXO017923253	hypothetical protein	-	1290	1724	MNNYFYLNPIINFFVNKSFSMNDYKFLLRVRDVLRTADTREYAREALDEYEHFKDVVEEFCENWYTNHRHGNEDMYDSTVEGDYVSCWITQYSGEPLFNCTVMSELRKLQFNRDSKTIDHLSIFPRKLLSIHRNAKEENNEAKQ
	ORF3_Gut_AUXO017923253	hypothetical protein	-	2054	4816	MSEREYIKFNTSIQVSSNSGGLQTDSEGNVAAILELRLPDNIFPAENGNKKVDSVQMLTTKMRISMENTPIAQLPLDMDLLTNTFTPSTCQLGVYPYCLLDDQSVKPLNIEDSAFPYYYDVISAVYVYIRYANETQDQIIADFPSNSSNDAGLSPFNRDLKNILKEIGYWKKYCAHPMNLCAQSNHETFLIENNSLLVKHISTLEQMMQDALENAVTFASTQSRKNAAEIYVLEVGAEPTEDFTPMNDTKYQLGNMEVYLCRYNPLTDEMAHDTEQCHLKTAFKPIVKFTEQSMRIEYDTGCFDNIIPVIWQPAYVQTWDVPEQLTEDSGRYWGTIRMPPLKRVYKYNMNIDNQTGLYSFSLLPSYYARAFNIVGNEEMYRTFSFLPWIKLTPNSNTPM…
	ORF4_Gut_AUXO017923253	hypothetical protein	+	4883	7513	MKRSRGRTKKLKGGMDPFLGALATGALSAAGGMLAKAIVGAVTGVSSDLNDRVVAAAENAAPEVAATQPNTSMWGITKDVVSRAWTEHKNEVIASLIQNVVPAVSNAVSNYLIKKTDEDSPERTAAVVIGGIGSYMSSILRGMTHQEASKAVEAVSNGLSAASEIIDKQRESVKSGNPAEDVNRAYEIVMKVLGTVLSQSLQGRPKEAINGVISDLGDIYKQYSSFPVEDKEGQQFYGPQNSLTNMVAHSDHFKGFGTVKYGGKKNSSGKVYKFNTDWLFSSTDEKPTIPFPSLHELNGGAWSPPEEFAKYASNFATVPEGYTVFNNATNTGAFNNTANSGISFGDVFSNLTSSTSTSSYDPLLKAVTNVVGAASRPWYSTLFWGTMPYLIHPIIDGVG…
	ORF5_Gut_AUXO017923253	hypothetical protein	+	7574	8797	MRRKGINRKKGKISPKIPKVDYTSLFSSSSTPSKILKFKNPFRTSERKQQLYSVYKSPIHRVGITSLEKEQQERAMEKIEQLKNAGMYNPDSEAWFNVTFKDFGNTAMFPLDKDLPQGVTSVEDAEKTRSAMQQAQAFNAGIVSAKEARLKSLLKVLQKRQMKELEEKAIQYLAETDELDQVPEEYQEAVSSWYYNDLPARYRKYINVRRGQWLEEGDAEYGRLSDAEKAELAWIKEQIGKEEYKKLQDRVGVMRRTQQKREERKKREKDYLGSEQEKDARDYFRKIRVQEMEGHGSSLMGWRAPYLFSLVRPHHPLDRMFKRKPEERIKEEKDVMDDLRDEYRTQQTEQRGIAPPKEMVNRAFPKTARPLIDFELKKEEEKLPVREAFIAHPFIFPHR…
	ORF6_Gut_AUXO017923253	putative polynucleotide 5'-kinase	-	8815	9309	MERKFILYLTIGIPGSGKSRWVKKFVEDQHHRNIHVISSDALRREILGDDQNIKVSQHAMIHDEERKRIKKLLSDPSLTSPVIDILIDATNCDVHEWEEFAKLNPTLMIAKVFDRDVEQSMKNQSHRERQVPENIVKNYHSEFTKNKKYLSQFFNIIDFIPYEP
	ORF7_Gut_AUXO017923253	hypothetical protein	+	9362	9940	MSCTCGWKNCNCNNTYTKAALNGYGALSKSEINRLMKYPFMKGIIKRKIEKQRKEKEEGGHAIFPSGSRNKRDREEFERWVNNLEGYTQRQKAALMPYREGTLSDAEVKRLLGQRYDRIPKYVKAQLPSHYTDTDVGREKLVASLYRLHNVIYPEYNVQLRRRGRKIAAKPKRRRRTEAQILSDDAERLGLI
	ORF8_Gut_AUXO017923253	hypothetical protein	-	10039	10827	MASIDYSIYRSFFYHNLYYEVSRWLDLHPELTRDEGIIPSLRELVRDLDPHKWQHSYVNRELANQTLYALKLMKDSIVKLDPSLWEKIQKAIDYYQDLCKEEDEELEKMKSAADVGYDMFPCFDGVDDGNGEKKEEQEKVDDDDDEEEEVHFVHHHTKPLVLFDETEIIDENECEKDGAEKFEYEELPSRDEDEDDDDDDDDDDEQADDEKEDESIIITTTITRKRPRNVDYEKNSDVEKHERPKKRLRCVRMFPRIIKYYF
	ORF9_Gut_AUXO017923253	hypothetical protein	-	10996	11796	MNYYYNPPRGSRARKALDGAGLLGFLAKIYAKTVGKWGKKRITDLKDQRKEIKSLEAAVKAKNQNQDQNGAGFDLFEKIDNLGRKESYAGHRRGKVKAKGGCSACKRYFASKEKGGMRPGAGWRRQWMRERQPWGELEIWRKKYKGKSLMDLIKERKQQNEPQPLSTYQGGKLEGRDVVDFLAGPIGWAFMGVRKAREKKIDKLKKQLNGGMIGYDAKVNLPLESPVLSVYKQPPKLSLALDGYQPQQVATLLPLIDDFNQRVDSQ
	ORF10_Gut_AUXO017923253	hypothetical protein	-	11835	12116	MSFVEEKPVISSVRLALVYDAGGKDNLQVAEIQRIYPLPPSNAATLYLMETEPFLCEGLEKGAGRPFTEEEVRLIINYLKSSFLKKDTKTSSH
	ORF11_Gut_AUXO017923253	hypothetical protein	+	12509	13399	MRTEATTHLGVLNPGDTEEVRGRRIGSVPTPMTPAPSSEGASQNSSATGMMMTEPGAAAVAKQTEPKHPKGHRVTQLQKVWNTMDSKDFLHLTDTLVLNDVWVQPASVEPSRGAYTTAAFREIVAGPNIKQRIADHKVGTEDILKMLYLCVCLQHDMQNVARPDYTDWLNEMTAACVKELGLSQGSNGGSLCDFIINNARNFTFYPEALSGRFGIFFRKICYHSYKAQSKEGSESVKFKNMCMIKCGSSKGKFDYIIEARLFSLPDGWFDYTPVARIATEPVIVTDNPAAAAAQSG
	MCP_Gut_AUXO017923253	Major capsid protein	-	13454	15562	MAQATVKTVQYLDPRIEPQPDPVYDYVIGPTQNQYYRIPASGFSQSSITFNNLTTLGIDRAYLDTFEIELSATITFNLKDDAPDAAVLPLLSDWTFQSFPFNTCCEEARVNINGGAFFSQPMLYVRAKERYMNQYELSKSYQNICPVHRPELQYESGRRFDVSIRPDVAASAFHPAFRGLPGRYGTHHRGYMQSSEGIIGGDNMSFMNATTSNLHYKDYPELKIRRVDDADGKKLVVGTIVWREPIFVSPFSSKYDATYGRPLYNITSMDLSFSLCSDLGNMIRLNNWVRGALSTSTEQSQSMSKFTVKSYSVHLDTACLCYQVMTIPPILNKPLTTLVPYRRFVPYITEYNKQGNTTATRAGTVVNTHGDTINMSSGVYTFNEIPTAIWVFVAPVKDR…
	Cprot_Gut_AUXO017923253	cysteine protease	+	15645	16256	MNERFLETKMSTRKKRISVHDIMFKPRSGDEMEEATLNKVPVYTYSELCEMGEKHGPRAMLAHMFKKSNDNIILLQDPKNMNSGHWISVSRNPRKKEIYFFSTYGGKPDNEKIAWMSEDDLRSSGQYLNIFRDGLRDLQKHGWTIHYNDYPYQIEGDHTAVCGIYTAAFLRNGKNPDVFHEETERLWKKGINPAVYYYEKYFS
	ATP_Gut_AUXO017923253	packaging ATPase	+	16237	17187	MKNTLVEGMIVVTNTFIPAFKKRKIGKKKDQKPIADTIGGDQAFYITPSPSSHSSINKSYGSGFDESDSEDDDEDDFFSDEKSSMSLTSFAHSKPQASLTGSDWRPVFNDRMTMFIAGAPGAGKSYLAKQMINLLPPSYDILLFTALEEKDGNFEDLGKERLYKIKMSPETLSKITLAEIRSRAKSPQTILLFDDVDKIRDPKIQNLTFAIMNDALANGRGHEKHDGNGDIHVICTSHSANDYQKTKYTFENSNYVALFPGVTPALQLYRMFDKLGLEKELCMKMMKLGRAQKIRSIIVHKVVPMYMIFGDKIMLL
	ORF12_Gut_AUXO017923253	hypothetical protein	-	17184	17639	MERDPFELERTFITNINNLLISNINEYEDYLFTKGLFTALRRSANTASEEFESEVINALDATMEEREQTATMIVLCLCSRIDFDLGEPIVFTNHPSLERKSKYEALRLKLLEEMKKEKYTPKTRRSPLSIADAEELGKIASLQATLGIHYF
	DNAP_Gut_AUXO017923253	protein-primed family B DNA polymerase	+	17878	21996	MGRDRVARSVARTNARRPRIIVTDVDEDSDLEAPSRQRARSDSHPATEDDGIYASNYYITPVEVITFLENHPEVYERIDDTPYLNLLSLRDLIENLLSTDRSLYVPFWRGTRDGQDFLMNEIKKLTMVSKEDAKRHTWMFPHLIGLSGSTLSIPSNDVYDLPIYVMLYILLRLSQIAEKSPSFTVNYLLGVDDDITTYPMYDDDNSPITVIDGRITDNDLFKIYMEIMKRFVSFYPEGESTWNGSEGSGTRIMLLNNGGKVRMRLKIDPIETASVSRAHGWTQQVEDLLTNSVGTAVMSVRNKTDNKCLLYCIIMGLITKIKDGYARVFGLNKVMVDSNEVYCKGMFMFSAGDAGDKVAETIRKLSILLMPPDYSSGPVTPLAAMVEDIDRKAGTMIST…
	ORF13_Gut_AUXO017923253	hypothetical protein	+	22120	22530	MIELLWKETKENYYRAMCDVAKLFAWLTSELLRLEETRKETEESIYLQGYTVIWDGAADAPAILLFSNSLDRANQECLLKILQQPPGEFKEKYVACILSQEPDSVKEVKSEKEDNMSDSESEGSVEIEIENKDEET
	ORF14_Gut_AUXO017923253	hypothetical protein	-	22527	22901	MTLEIEFNFTPTTIYNLNDNEIREIRSCIASSFMNAGFGVVREEPGNLFANAFAVPVVDAIGEFEREEEGNIHTIHNMIVIYRFTLPLEAGDVGFFLNNEVPRIRNTISGINPNISFEFFLKYF
	ORF15_Gut_AUXO017923253	hypothetical protein	-	22944	23669	MPSRTRAAINKGYGFDPRLYDDYLIPPRMTWGMTGRMKKSRGGKAMFRKGSPEAKKHMAYLRSLRGKGSYTDAALEGYGSYTNAALEGYGIADVLTPLTEQFGDGITNLVKVLADKVGTTLKDLATHPDKLLAAINQYAPSIFSKVKNLFNKLFRRKKRLPSKKELEALKRYLEEQSRKKNKPSIMPKPKPKPKPLPLPYYEPEDDEDEEEEVDIYANETPLERWRRLHHNQQRSYMDDID
	ORF16_Gut_AUXO017923253	hypothetical protein	+	23756	25003	MKRIKVQRGYLAQNPYKRAKFYDQGFENVRNPPRTPHLQTYGKKYDLMKLLQVVTALMQLRKNEENKSPVVQFKEGMKRNMERIKPAIVAAEQHFLGKPALDSLYKKTMDEIQEMLFLRASGTHGDSNLAKLVKETDDERQEAYRNSGRYEIVAELVKDLVKQYKGRKELGLLASRINDDLENFKDEVMKYIKNQKINDDEKAKQIFAIEREIREFFNPQNLDVNASIADNSGLRALYPIMRKKALMTPINISSANAILDSAEDSVAMERIMEAEKTYYDPQYKDRILYMNLTGQTPTDEQVLLTGQFIKEHPEYLDDLERAKLKLEAAKSGKSSYARGDKTPDMQIVKAQKEYNDLVGNLKHYIFVQNQTFPVALMPGASKSMDSNNTLPQRVLASMP…
	ORF17_Gut_AUXO017923253	hypothetical protein	+	25063	26115	MNEYKMAAQPNVDDEEYKQYFYSSVNDDSDFETEIPRRIVEARERFFHENYDNFHRELAEMEMNLQNASNEQERMQALKALADAYTDFLHTEKDHWWEIPFNITRYNQLESKPSLSTREEEELHRLRNIKLHRIAERNNMCPELLKRGSEQYYSVLMRDQYGFNEADEDDDEFYKDLPFTSPLQPYIIKTVPAKRKKPAMSAASAKPVGVRRNRTPEERLKNYEKILKTGTKYAPKSVGDVERYDMIEKMSRGVAKKEMKSLARQTSRFNEIRRRYLKLYDKVHGTHRYDPSMFPVVDEETMLEHIKDSLDDSDNDDDYDDDSDDIFAPGRYKKKGSGWINKKKIYPILR
Gut_AUXO016711603	MCP_Gut_AUXO016711603	Major capsid protein				RQEWIDEIADICDLVRFCWDNGYDSEVENVFGPDSRDEWIDNEIRDWDCTWMDLRDYLSGLEDSNQYDYWLRDDYDGTWTGIGDYEFNELKEQVLDALDNDNWFDSEEEEEE
Mar_129567474	MCP_Mar_129567474	Major capsid protein				METIKIIEPRVNVKADVEKNHAVLFGAMRVNEQVNPADAFGSVGTKPVQALWTINPPSTTTIVDRFMRVRTYFEVTTDADLQLGTNDALRQFPMSSLCDVLTVQINGESISDNLADKLHALLCYGNDRECRQKSISMTPNAPDAYQQYSDWAQYGSAKNPLAEYGESTFDPRGGFPVEVIDARTFRVVLTEPILMSPFLTGMDAQEEGFVNVNQINISYRWKSDLSQILSHSSLGNTITTVDVTMYQAPELLTTY
Mar_129887374	MCP_Mar_129887374	Major capsid protein				QSAFTPIVTDIALPLDSADQYKEMITYIPSAEYRLASLGESAGDIRSIDIQIFWKNRLDGNLIPLRLFNKSSVSVKIMFRKKSYMGKPQVMADIQKFSVYDSRIVQKAPKYGVRKGGLAVTNAPFQAIAKTSSQLSWNIQVPSLSVFFDRAVEWRSVFRVSAKVDYGANPGAGVPVVRLGSDVAVAPFPLMSLITTLVATINSTSVSINLSDVLYEVLRLVDNPYNSQRRTTPSMLDNYANYTDGNGSFNTPVTGYLESQYDRVPNGAFNGVRFVNPNNGNALAPGVAYTFNGVTTDVNANGIPVTTNAQLEDNFGLEIDVTEPLLLSPFIFNEACTDETAFFGINNVQLVANVGAGRVSRVLRNNPQGTDGIVTRTVSQVQFVAGGDGAFSSATIDVV…
Mar_130398708	MCP_Mar_130398708	Major capsid protein				MSGSSLKTCLIEDARIMDLTDELTFGVKSSAQQSTFQQFAAISTSNSAINFNLQIPSESIVSDREIYLRATITVTVNLSNAPVGASVWGWGETEAWQAFPLNKLFTTTQSTINNTSVSENTQDIIDMLLRMYPKKTLGRFNSMTPAMPDDAYGLYADGVQANNNPLASYNTCGYDLNLNNRGCFPTQCTILHNIGAGGTDASPVSTGLDDTWVVTLVATFTEPFVALSPWLNCQPNMRAGFLGLNNLSFILNIDNSCKRLISTAHQTYDPLVQNSLRPSYITSIALGVPSSSASGISNATLLFNFLTLTDQQYSKVNTKSVVPYQTFPRYLSTSASQNAVPILGTSTLTSQSIQLNQIPNKILIGVRIPMSSQNVAMASSFLGIRGIQITFNNASGLLA…
Mar_130461494	MCP_Mar_130461494	Major capsid protein	+	3	827	VLPYSKTQEYVRAMPSLTAGSSTTIVTDSIRLSQVPRRVYLFARHQRALSDQNTSDSFCSIDNLSILWNNQSGLLASASAQDLYRLSAENGCNLTWPQFSKYRGSVICLEMGKDIGLLDTEAPSVQGSYTLQVTANCTNKSSLPFTGEFFLVVQNQGTFSISENFARASLGNLDQAMVLSAKQAPEIHHLTYHQLQGGSFFSGLKNIVHKIARGVQRVANNRIVKGIVGTVAPEFSGALSGVGKFAGMAANATGSGVSGGAVSGGRRMKRLSRR
	ORF1_Mar_130461494	hypothetical protein	+	1081	1392	VPDDEALDVKFKDLELTGNVYTNGKLYQSYFSQMNDRKATGDVVNFQQMLYNSGAKGSTTIPANTLRVGSILKLSIKGKVRNQISATTGSFNFQFNIGQYVANL
Mar_130490909	MCP_Mar_130490909	Major capsid protein	+	1	597	QDLYEMSVRNGLNVSFPDFENFKGSVIAVEFGKDIGLLDFEAPGVQGSYNIQVQVDIKNMSSSPFTPVFNMSVINEGTFTIGPNVARASLGNLTAEMVLAARDSAPQVHHIGYYEIRGSGFWSGLKTMVHKIAHGVGKVAGPVATALGHPEVGASVAGIARGVENLTGSGRISGGSRPVLASGRIQLGSVHAGRRVRS
	GIY_Mar_130490909	GIY-YIG endonuclease present in virophages, some NCLDV and eukaryotic mobile elements	+	653	1285	MIDYSKGKIYTIRSHQTDDIYIGSTTQSLSERLRGHKKKFNSWTKNGKGNYVTSYEIVKYDDAYIELLEDCECERKEQLLKREGKFIREMDCVNKQVAGRSKKEYDKEYGKLERERWKEYYIKYQREENGEKWNEDKEQRKCYNKHYYQENREKEKGRTKQYREENRDEVNKKKREKVICKCGVSVSKSGLARHRKRGVHQAYLKSLNKT
Mar_131257730	MCP_Mar_131257730	Major capsid protein				LWRMSVKNGSTQSWAEFGGLAQQSNSTIGVGNFVNTTGSLLIIDPAYDLSLPDYITSGSLGNYNFQFQVGVSNTLEESGGDAITPEIVVVAVNSGIMTTQQGVSAIYTGILTKEMTLQAKSRQQASAMKSAEIKRMVGGNMLNMPLHGIVRAACKRYGGVSSGGVPSGGATSGGMKSLC
Mar_131831930	MCP_Mar_131831930	Major capsid protein				RYIPFRASAAAMSTPEVLTVLDSRLPDDSPAIILEPVGPSSVTYQQINSADPTSTTPVFSIELPSQLTGLQRTLYWRATCTWTVEGTNLENFLLAERVALRQFPLQSMCSTVEATVNDTVLSIGSLNQILAGLLRAGNPAKCAGFAQSTTAGVFDTVSEYNQAVSRMDSPFGVVGDRLPSSSAACSRTARSRQSQSTRQWPPQR
Mar_132239579	MCP_Mar_132239579	Major capsid protein				MFRYDCPRVQLYPTEASGTILPNGTQTITGNSFQLPVIPEKLLIWVQMGETARLAQNASPADVFFPISSIQIQAGTRAGLLSSATTADLWAMSNRNGADIPYWQYAGLRQISSLNASTPANQARGSGGPLILDVARDLSLPENTIPGMAVNWTFMVSTATFTNTLSTNLTNWRLMVVPIMPGYLTNKAGTSSQCVGGVPGIDSSAFKRAGKIRSIEYHELTQDGGFGGAIQGGSRVSDWFRQLGRNIRKTAENVGHWVKGAAQTVAHGAEK
Mar_132297270	MCP_Mar_132297270	Major capsid protein				VTAPLTINFDNFSGLLSSQTAEQLYAMSVKNGLDMDWNSWVGEAHLGSALNVGSLGGSSANFGGAACGRVPLVGGLLVLKPSQDITLQTGQAPSLVGNFTFQFNIQVKNTSGVAQSGVQLYVITANSGFFESIRGSSRIIKGVLSEQDIISAPLAPMGTRDMLSRYVGGAGMFGSLANILSKAKDVYQQTKPLVSAAKGLLPESGMLGNLRSGLNAVGYGTGAGTGGDGTGGGTGAGTGGRRRGLSARLM
Mar_132561789	MCP_Mar_132561789	Major capsid protein				CNIKIKITWRSPSDAFYYGFCINNFGQAEANLYSGIAPSVDGITPGVVTIPPLALDANAPDLSQWSSSLTISDPNLILGVLTQNDVSIAPPINSYDFLKYDTYVDQTGIISKNNAFPIIYSKTYNLSQIPHYVLMAAVPDTDGTRYTSFLGHTAGATPVNPIYINQLPDFYFGVQNATIKLGNRSGLLANAPPQTLYEMNRQNGLVFQNYSNAGMSSNPGQYTLASLTQADGTGTLEVPQGSPLLLEFGKDIGIDDASLSPGCAVNTTFQAQLTINNPYSGIINA
Mar_133415907	MCP_Mar_133415907	Major capsid protein				PDGGIVQDDAPAVMNFGRDCALAPFPLHNLMNTLTATINDTTSTINVNDVLYEVLRLTDMKRNRLQRTCPTMLDKYLNYDDAVLTANNPLASYSDATDYDNVPNGAFYQVQFLDPNTSQPLVGNGNYTYQGNLVEYRNGVPVLTLDAGAPGFFRDTYPIAYRYESQEKLVLSPFIFSDVHSQETGLFGINNIQLVVNLGSSAHNLRVARMLPRRSVALVPLHAHSVLLSSSVAILLYCPCGLRFPHSFVGSSLTPEKYRPLRRVPALYHYWHRSFSTARVDCVFRTPSLEVALPPKNIVPYAEYPRYITTGTNIASGASVTIQSQTITLPQIPDMLVIFCRPRTYSNSQGNYYLPISRINLNFDNFSGLLSSMTTTELYQMAIDNGLDMDWNTWSGKAI…
WW_683115250	MCP_WW_683115250	Major capsid protein				IGSVDAPRFQPLNNCLWQAVQVSLNGKVLTLNNNMMFEPLSRFRMGDENYTGTNTGSPSMHDMAQDYTSVIGKTRNSLGDQGDATEHSEIARGGFSGITVVSNTPTAAVVVFDVTESIFLPGLSYSKSDSPALVGIDTIDIYIQYAQSKELERILSHNAVDGNNITSITVDIGQAGGLAPSEIMLQQITKPSLYSLDPD

## Sheet: NCLDV-like MCPs
metagenome contig	sourse	translation	best nr hit ID	species name	% id	score	e-value	protein
668071392	BS	MASDGAQAQIALRGPQDVYLLAVDENTFWSTSYPRHTNFAVAEMEQNFNTSAGYGMMKNIATLGRNGDLVSTIYLYTELNPIVYNAGAPFNPAAGNYANYVNAFPHALIDRIVALIGNVDYDTQYGEYMEILESLFASPEKLMGEQNFRFATQEGAAIASTFFQRLWTPLRFWFCRFYEQALPYVALYWHTIEIELSTKQLSQLVQYGPGGGITAANVTIPTTPN	470481571	Acanthamoeba castellanii str. Neff	40.78	151	7e-44	extended Mimiviridae MCP
668086135	BS	PQDQWFISILQLTFFKARYSKHTNFATTELPQPFNSNTGFGRQRMMSRIQRAGDLLAQTYLYDEIAPISYDGTPGCYDLAALPMAASWYTDALGHAKIIDVEVQIGQHPFDRHTGEYMELMDSIFSPLGKGLGDMVGRYEVLTDRIFAGQNTQRLYTPLMFWFCRFWEQSLPLVALYWHDVNIIINQRPLNELYHSSGGAIGHTVVPDSPRESYLL	470414785	Acanthamoeba castellanii str. Neff	38	144	1e-40	extended Mimiviridae MCP
668005335	BS	SYLLCVFVYLDKVERGSFANGKHEYLFDQVQYLGDETHNAANQTQNHNIRFNHPVQEILWVCQRDEMVDGGPNIPPPPATHGGNNWFDYSGVPFNESGxxPLHACDAFEKAQIMLNNHERTIDHFAPYFRHVQQWEKHTRLSGNDRYVYGYSFALRPENMLDSGSANMSRMDTAQAKLTYPSVASGRSWTGRTRFYGRSRNIAxxTIGMMGIKYAA	470425859	Acanthamoeba castellanii str. Neff	41.21	133	7e-37	extended Mimiviridae MCP
JRYI01079693	AS	MIEYVEIEIGGSRIDRLYGIWLNIWYELARHAGDGERGFLRMIGDVPELTDYNGCPKPAYTLFVPLKFWFNRHVGLALPLIALQYHQVRLNFQLRPIEQLIVANNCFLAVDKNQLLNINADMLINYVYLDSEERRKFAQVGHEYLIEQLLFTNIESIESPFKKVDMDFNHPSKE	310831332	Cafeteria roenbergensis virus BV-PW1	52.27	181	7e-54	extended Mimiviridae MCP
AUXO013562526	Gut	RGYNEIIKGSNEDNKIIIPIPFNMSKYTNSALPLIALQHSEVKVMINYNNLDTLINYDTDGEIYKVYSNNQDYLLVNYIYVDEKQRLEYTGQKLDNLIEQLQYADNFVMDLNKND	310831332	Cafeteria roenbergensis virus BV-PW1	32.38	56.2	9e-10	extended Mimiviridae MCP
AUXO015145606	Gut	NSEFLHILYETELDINQKRGYDIMIGNIDKLNEYNEEIKPEYDLFIPLQFSFNKYLECSLPLFCLVNSPVKIRIQLSNLKDLIDYDKNGYIEI	310831332	Cafeteria roenbergensis virus BV-PW1	40.24	65.9	3e-13	extended Mimiviridae MCP
AUXO013175281	Gut	GKKSSCILSRAGDLISNINLVIELPNIPQIYNIDNTIDNHTRFAWVRKIGYYIIKSIDIKIGEKLIDRHYGEWINIWSELTNKN	311977828	Acanthamoeba polyphaga mimivirus	50	94	2e-23	extended Mimiviridae MCP
AUXO010727758	Gut	ILYRRHTNFSIEEIQQNFIHQPDFGSKVFCNIGTKNGDLIHKIVLVIKLPDIPQFYNTDQTIDKITKFRWCRKIGYALVKQID	311977828	Acanthamoeba polyphaga mimivirus	51.81	94.7	1e-23	extended Mimiviridae MCP
AUXO015081832	Gut	ELYDFSTSKKSYELYIPLRFWFCNYITNSLPILCLLHNDIKINLELNSLSSVCNIGPTHYILTENDCINLIEGEYIEQHINNEIIAGQFMYFDDLNKRLYYNRISNKLFQNINTYSIINSSLTDE	311977828	Acanthamoeba polyphaga mimivirus	42.72	90.9	9e-22	extended Mimiviridae MCP
JRYD01176473	AS	MHKVYLEIILPEVNLLKNPSQYTTDFVTARRDYEGIKDYYQRVLSYVRTDTDITRKLALMVRTNNLPMEDIEITMNTSAFIDELIRKRLELKRFILTSDIFNRIEELRHL	339061373	Acanthamoeba polyphaga mimivirus	35.79	74.3	5e-17	extended Mimiviridae MCP
AUXO010976392	Gut	FAKSSHEYLIEQTQIQQINDIDIIKKDVQLNFTHPCKGFIWFAQFTDKYINTDNTNKCLWTNYQFTTTKTQEYIENGKYKQKEIITKTNPFKNAELTIEGRLISQNLSNLYYNYVIPWNTFKNTPADGINTYWFSIKPNEIQPSGFCNISYLREFKLAYKIDMDEEYIRN	339061374	Acanthamoeba polyphaga mimivirus	36.71	94.7	7e-23	extended Mimiviridae MCP
AUXO011283558	Gut	MGFSGGLIQLASKGQENMYLTDNPEITWFKVQYRRHTNFSIEEIRQNFIHPPNFGTKVFCNIGTKNGDLIHKINLVVKLPEISQFYNADQTIDKITKFRWCRKIGYALIKQINVSIGGKLIDRQYGEWLNIWTELFGKKEYEIDKMIGNVKEVYDYSTSKKSYELYIPLRFWFCNYITNSLPIICLLHNDIKINLEFNTLSSVCNIGPTHYILTENNCVNFIEGEYIEQYINGETITGQFMYFDDLNKRLYYNRISNKLLQNINTYSINNSILSDENKQEQINNLIESHTIYGLTSGYQAIPKINNDETLLNSFLHKYTPLTNINIKDCYLLVDYIFLDVEERKRIYEQKHEFLIEQLILANDTIVNNQTTSILSLYNPVKYIIWTVQQEYLTQKYNND…	311977828	Acanthamoeba polyphaga mimivirus	38.35	361	1e-117	extended Mimiviridae MCP
AUXO015700412	Gut	MALVQIVSNTGQEDYFLTNDPQITLFKCVYRRNTIFSMFTIPQYFNTKVDFGHKYNCQIMNNGDLVCSATLLITLPSIPQLYNLDQTVNEYVKFAWVRKIGFAIIQEISFNID	311977828	Acanthamoeba polyphaga mimivirus	41.44	94.7	3e-23	extended Mimiviridae MCP
AUXO014837302	Gut	MSLVELVAKGEEDLFLTEKPQMTFFKAVYRRNTIFTIQQIPQTFLNTPNFGKKVPCIINRIGDLIKNITLIITLPNISQIYNDDQTIDNLTRFAWIKKIG	311977828	Acanthamoeba polyphaga mimivirus	42.42	101	7e-26	extended Mimiviridae MCP
AUXO011663271	Gut	MSLVELVAKGEEDLFLTEKPQMTFFKAVYRRNTVFTIQQIPQTFLNTPNFGKKVPCIVNRIGDLIKNISLVITLPNISQIYNEDQTIDLLTRFAWIKKIGF	311977828	Acanthamoeba polyphaga mimivirus	43	103	2e-26	extended Mimiviridae MCP
AUXO013458317	Gut	GDTVIEQFTGEWINCWYELNKNEDDFNKMIGNIPELYNYDYEKDEYKIFIPIPFWFSKSPNLSLPICCLKNHNVEITLELEDFNKCYKITPTHSILMNDYLCPFEKDEYIVQNIDGNEIVGQFSYFDYETKKLY	311977828	Acanthamoeba polyphaga mimivirus	40.74	115	2e-30	extended Mimiviridae MCP
AUXO013654610	Gut	MENDCVNFIEGEYIEQYINGETITGQYVYFDDINKRLYYNRISNKLLQNINTYTINNSVLTDENKQNQINTLIENHIIYGLSSKYQAIPKINDTEDELNSFIHTYT	585420730	Samba virus	36.51	37	0.001	extended Mimiviridae MCP
AUXO013000407	Gut	TFGDKELKGGNKKLVVDHIDENKKNNNIENLQYLTNRQNMIKSVGQKITIINLDGKIIKIFNSISEASDFYNFKRMHPDFIPRKSTKFEGYYRYFIDGDEIDKIVNIK	363539877	Megavirus chiliensis	35.82	53.9	3e-09	extended Mimiviridae MCP
AUXO018464265	Gut	MAEESNLQLITPTKDDYFLTGNPEITFFKSVYRRHTHFASQLKEFNFNTPVNFGLISSLNLPKYADLLHKIYLKFIIPEVLIPNNSEDILEYKEDLLSNINHY	363540260	Megavirus chiliensis	48.65	76.3	1e-16	extended Mimiviridae MCP
AUXO010458836	Gut	MNLLDKKFIKIITDLTKEYEKKNNYKFAWVKYLGHNLINYIEIKIGENVIDKLYGQWINIWWELTGNKNHEDNYLNLIGDNEILTSYNEDIKPETIIYVPIPFWFCRNVGLSLPILSLNYTDIIFKVNFRKFNEVCYSDYNETYLDDYAENNNLNLQCSLIGEFYYLDREERNKFARSI	425701340	Megavirus courdo11	38.04	124	1e-32	extended Mimiviridae MCP
AUXO011791364	Gut	MSGLMQLVAYGAQDVYLTGNPQITFFKVVYRRHTNFAIEGITIPLSGAINFGGKAMVEIQRNGDLMLQTYFRVVMKEVKDDKFTGKFAWVRRLGHALIKDVNVSIGGSQIDKHYGTWLNIWYELTHDISKERGYAEMIGDTPELTELSSADLNKDGLIKPRFEMFIPLQFWFCRNPGLALPLIALQYHQVRMDFNFAPKEQLYICSAGDVKNETTINSSVFKTTDAYRSLGIESAEVLVNYVYLDSEERRRFAQVGHEYLIEQLQFTGEQTVSGNINTSKTNIQCDLNFNHPTKELIWAVKSGNYTTGESFLAYSPGYTENNWFDALADAASNVARGMIVVADADNDPYADKPDIYEPLGANQTGFVNTSNTSTHQCQYISTTYTYYENEGDDQSAVMG…	425701357	Megavirus courdo11	44.15	471	4e-158	extended Mimiviridae MCP
AUXO017439779	Gut	LTPNAWYDALADAAGNIAKGMVVVTKGDEPIDPEKYPEYVELTALDGTAPTSTPNGQKDPHNLSYNIIVINNVVETTGLEEDQNEQTESPGIGSDFHVYIIRDVLKCEHPVYNLGDKIEHIDIHINHTTTKVNETTTEETYDLDEVICLKHSLTMRDLSLPIRFFPIDRRINKEDVVVYQHHNYGLFMDGSINPIDSGKIQLN	448825427	Megavirus lba	49.12	58.5	5e-10	extended Mimiviridae MCP
AUXO018775940	Gut	MSSLLRIVQSDPTDIFLTGNPLITYFKTVYRRYTNFSLEIKEEEFNNDTGFDMKSSLKIPKTGDLIHRMYLKVKLPEFFINKVLTKEEQQEIDNLKYIYNDIKEKYEHLKIWISYNYEEYKTITNLYNVIYTSQLTPEEINEILYNWYNNIEKINYTYKNKYTEQNPFHINNIISDKSFINYVNSSLNNKSTNQLFIYSQNNSGNICLISLKAYMNSLINTINEPTDNHKIDIAYDRCKFYIKMTKDLDYYYFNYLQSIKKELDLKNVNRYKFAWVEKIGHCIIDYVEITIGGQSIDKQYGFWLDIWHELNNNSLDEKYYNKLIGNVKILTEYNTDIKPEYTLYIPMNFWFCKNESLSLPLIALQYTDVIFNVKFKKFSECAYTSLKYEMTDNIIDNEL…	448825409	Megavirus lba	32.87	272	2e-81	extended Mimiviridae MCP
AUXO010009513	Gut	MDIWYELTHDISQERGYAQMIGDTPEITELSSKAENGLIKPRFEMFIPLQFWFCRNPGLALPLIALQYHEVRMDFTIANKDHLFIASDGNLVNGSLDKNTQFKTSDAYRSLGIESAEVLVNYVYLDSEERRRFAQVGHEYLIEQLQFTGAQTINGTVASNRTQAQYDLNFNHPSKELVWALKSGSFTTGETFLAYSSGLTPNAWNDALADAASNIANGMVVVSKDPIDNVDYEELKELDGTAYTSFPTGQNQPHQLSYNVIVITNVENTPGNDEDEPTEQSESPAIGEEFHVYIIKDVLKCEHPVYNLGDKIEHIDIHVNCTKSDGTETYELDEVICLKHSLTIRDLSLPRRFFPIDKRVNTNDVVVYQHHNYGLLMDGSVNPIDSGKIQLNGMD	448825427	Megavirus lba	36.27	216	2e-63	extended Mimiviridae MCP
AUXO015956656	Gut	IKNNPQLNIKYNDKQSGNSLIKKCKLIFNGIDVIDENYEYFHNIQSLNHFHFNNQIGLCVYSFSVNPLDLQPSGSCNMNSIDNI	441432304	Acanthamoeba polyphaga moumouvirus	43.28	56.6	3e-10	extended Mimiviridae MCP
AUXO013000407	Gut	MSGGLMQLVAYGAQDVYLTGNPQITFFKVAYRRHTNFAMQTMNVVASGSSGFDKIMNFTIPRNGDLIMNTYLRAQIRDIDGDDKTKDVVNKFAWCKRLGHALIDYATLTIGGSQIDKQYGMWLDMWYELTHKKSQEKGYKQMIGEVPEMTKFSTVAEGKKGYTLFVPLQFWFCRNPGLALPLIALQYHEVKIELKIARKEHLIVCSKDFKQTDTYKQIELGDVSLLVNYVFLDSEE	451927482	Moumouvirus goulette	51.22	241	9e-75	extended Mimiviridae MCP
JRYC01097131	AS	IELNKVNPDDAYFAWVKRLGHAIIRSVSVTIGGVEYDKQFGTWLDIWWELSRQGDHEVAYSKMIGNIPSMTNYDNCIKNEYTLYIPLQFWFNRNYGLSLPLISINYNELYITVDFAEAEILAVRSKNFDM	451927482	Moumouvirus goulette	49.6	123	4e-33	extended Mimiviridae MCP
AUXO011749112	Gut	TSPVHKVEYTIEVITSNSDSVTETQINNLYVQKKPLSILHYNLADKIDSVALTLTAGEDNTLTITKVIVLAHRLTVRDISIPLTKMMDKRRAKFDDIWVNIPFNYGLLIDGTGNPVHKAIIQLNGQDRFEEREGKFFNCLEPYQHHTNTPSDGVCVYSFAIKPEEHQPSGTANLSRIDTTFLNLKFKDCTQSIVEPSLGYFSAESQLYVYAKN	451927482	Moumouvirus goulette	46.45	132	4e-35	extended Mimiviridae MCP
AUXO012775506	Gut	EVLVNYVYLDSEERRRFAQVGHEYLIEQLQFTGAQTINGTTSTNRTQSQYDLNFNHPSKELIWALKSGSFTTGESFLAYSSGLTPN	371945008	Moumouvirus Monve	56.96	90.5	2e-22	extended Mimiviridae MCP
AUXO017358990	Gut	SPQISLADKIKSVSVEVLVETDETTQEKTYECIADVYSHELTVRDISIPIDKWIFDGRDKEQTNDIIVQIPFNYGMLIDGSVNPVSKAILQFNGQDRFDEREGLYFNSVQPFQHHTTTPADGINVYSFAINPENHQPSGTANLSRIDTTFLQIKYKDASQKTGEAPMGYFNSESQLFVYDFNYNVLRVMSGMGGLAYSN	371945008	Moumouvirus Monve	44.44	167	2e-48	extended Mimiviridae MCP
AUXO014394586	Gut	MKEKTSNFYKFAWVKYLGHNLIDYIEFKIGNDTIDKQYGQWINIWWELSGDKNKENLYLDLIGNKDDLIDFNDNIKKETTIYVPIPFWFSRHIGLSLPLIALQYSDIILRLKLKNFREVCYSDYDIDNLNDLNKNLSCSVLCEYIFLDKIERDKFARASHEYLIEQTQYNYEDIILNDK	371945026	Moumouvirus Monve	46.89	150	4e-42	extended Mimiviridae MCP
JRYD01125981	AS	VKYSILAQYIYLDEDDRMRMSRSKLEYLIEKYNYNGEDIISKNKNFSNEINVQTNLITNTKNIIPEYDQPIIFALKNLVYHKHEYITNNSTIENQRNGEINFIEVITLSEKDHIFSPS	322511045	Organic Lake phycodnavirus 2	40	43.5	1e-05	extended Mimiviridae MCP
AUXO013094825	Gut	VLYRRHTNFAVEGIAVPLTGSINFGSKATVTIQRNGDLMLQTYLRVVMKEVKDDNYTGRFAWVRRLGHALIEDVSLLIGGCQIDKHYGTWMDIWYELTHDISQE	517993264	Ruminococcus sp. JC304	48.57	107	4e-30	extended Mimiviridae MCP
JRYD01176473	AS	QDIFLTGTPQITFFKIDYRRYTNFAIE	517993255	Ruminococcus sp. JC304	92.59	53.9	1e-10	extended Mimiviridae MCP
AUXO014609059	Gut	SNITFFNKLFRRYVNFSTEEKEIIIPSLKQNIKNISVIIPRIGDFISNVFLIINLPKIFNKYNKWTYQQMKEYLKKFGINYDYQPNKPTDIITEEDFLKIVGEFDGKKRSESNYG	70720887	Heterosigma akashiwo virus 01	35.71	41.6	5e-05	extended Mimiviridae MCP
AUXO015870414	Gut	MGSLIKLVQSDPSDIFLTGNPTITYFRTVFRRHTNFSLELKEEKFNNNTGFGLKSSLNIPKNADLIHRLYLKVKIPKIY	672551186	Aureococcus anophagefferens virus	48.05	87.8	2e-21	extended Mimiviridae MCP
197392686	FWS	LAHIWNELTMPAGHQTGYDSMVGNTILMTGTGLKSVPATTLYIPMQFWFCRNPGLALPLIALQYHEVKVNVEFRNKIECFVAHSATIRNGTGPTVTNGCCGSCAQDLVVPEFEAAIWADYIYLDTDERRRFAQVSHEYLIEQLQFTGDEVVVSRNQNIPMNFNHPVKELIWVTQRDDVVTCGVSQWNNYTDDYDNDSSCCLDPCAFPWSQASLNTNVESGWSRMSFPYVGIAGDCCTSAQVCSLNGNGHNFPVGDAGCEGAATPTNFGAWNSTANSAADGLSPSNAGVNPT	672551186	Aureococcus anophagefferens virus	53.43	213	1e-64	extended Mimiviridae MCP
AUXO018323740	Gut	NRCKYYIEKTKQLDYFFYSYVQSIKEELDKLNVNRHYFAWVDKLGHSIIDYTEITIGGQSIDKQYGFWLDVWHELNKNDKNEDYYNKLIGNIPLLTEYNTEIKPEYILYIPLNFWFCKYEALSLPIISLQYTDIIFHVQFRKFSECAYS	672551186	Aureococcus anophagefferens virus	44.44	120	2e-32	extended Mimiviridae MCP
AUXO016815984	Gut	INTYAINSSVLTDENKQNQINNLIENHIIHGLSSKYQAIPKINDTEDELNSFIHTYTPLTNIRLKDCYLLVDYIFLDSEERKRIYAEKHEFLIEQLILANDSTIINQTTSILGLYNPVKYIVWTVQQEYLTQKYNNDHFNYTNSYKYKDILYI	672551286	Aureococcus anophagefferens virus	34.4	68.9	1e-13	extended Mimiviridae MCP
AUXO014016815	Gut	MQMCKVTAQGAVGFDKNIFFEFPRIGDLVTNTYLMVTLRAVKDNHFTGKFAWVKRLGHALIDYAQLNVGGSQIDKHYGMWLDLWYELTHTKSQEKGYRQMIGDVPELTSFSTAQPVTGLIKKAFDMYIPLQFWFCRNPGLALP	672551186	Aureococcus anophagefferens virus	47.55	136	4e-38	extended Mimiviridae MCP
AUXO015729686	Gut	MIKFNMEKLNKKFIQIINDTENNMKEYTSDKYKFAWVKYLGHNLIDYVEFKIGNDTIDKQYGQWINIWWELSGDKNKENLYLDLIGNKEE	672551186	Aureococcus anophagefferens virus	52.73	68.6	3e-14	extended Mimiviridae MCP
AUXO011122541	Gut	NYTNSYKYKDILYITDKDHYLNENHQEKYEIIQYGSSNVINSILYLNDMKRIEQQDNYYYGIIQPLQHFKYCPQTGINLYSFS	190359828	Chrysochromulina ericina virus	40	48.5	2e-07	extended Mimiviridae MCP
JRYI01150569	AS	MESERVEFDDIVSFGSTSISTIPKVGDLMFKTYLQIELPEINLFRQIMPNSNELEMIYNNALNDYEILFKFMTINRNAFVSAYDIYIAENNINATQDMINSINSIFNSPGTNII	190359828	Chrysochromulina ericina virus	44.9	44.3	8e-06	extended Mimiviridae MCP
AUXO012978425	Gut	DNIEEYYIKGLTSNYFALPHIKKEDDEDIDENKYSIVYKYRDLTNINISECYMIIDYIALEEDEKIRFYKNSHQYLVEQINETTTTTFSSKYSTCKLNVDNPVKYLVWFCYQNNLNELYNNDKFNYTNSYQYYDILYDKINYKDNFTEDIILNNETYTLQYNYNNNPILNNKYNNNQVGESLIKYDKLLFNGVERINESDKYFNIIQSLEYFYNKPQKGLHIYTFALYPLDNQPSGTCNMHKIDNVQLDLILDDCINLNNTATFKCYSVSYNVLRVYAGYGKLVFVN	190359830	Phaeocystis pouchetii virus	28.9	134	2e-35	extended Mimiviridae MCP
AUXO012618078	Gut	YINKVIEIIPVKEYYAKKYVITKKYIPFIKEIEVLYSGRIRERIHSEKFYSLLKKYECHTRNDYDGICVYPFALYPELQQPSGSCNLSRCGQLEFRIVFNEEINKLINYHKEYVYEDDGKGSMNKIKEIIYVKNKEQKHINIRV	190359830	Phaeocystis pouchetii virus	38.96	58.5	3e-10	extended Mimiviridae MCP
AUXO013317242	Gut	RIEQQDNYYYGIIQPLQHFKYCPQAGINLYSFSLHPADFQPSGSCNMSAIDNIKLFNNLDPVINNNNPGHLKVYGVCYNILKIQSGLGGCVFVN	190359830	Phaeocystis pouchetii virus	43.16	90.5	5e-22	extended Mimiviridae MCP
683041308	WW	VDPIQHVTLIYENTNRLNMMGADYFSLVNPWYHAPTIPGFTGYHEYSYALSFFDVDPTGGTNYGKLTNVSIQPTASPGAIVGAN	15078986	Invertebrate iridescent virus 6	79.27	142	3e-41	Iridovirus MCP
197370454	FWS	VYLDTEERRMFAQKEHEYLIEQLQYTGASALSASVGNTNFPRITYNHPVKELVWCITQNSSGGKQLWDLTDDTSNVNNIIITPNVSNVLNSSNGYVPISYSTGTPVQWFGANSNLPIQWVEDGNAAGTSFGPLDTFKLIINGQDRMKAQAGKYFNQVQPYYHHTGNPYPGIYSYSFALKPEQHQPSGTCNFSRVDNSQVAVVLKTGVNANSYLEMFAVNYNVLRIQSGMGGLAFSN	472342626	Micromonas pusilla virus 12T	56.2	264	2e-85	Prasinovirus MCP
AUXO012281048	Gut	VEVIPVKGYYAKKYIITKKYIPIIKEIEVLYSGRIRERIHSERFYSLLKKHECHTKNNYDGIYVYPFALYPELQQPSGSCNLSQCGQLEFRIIFNDEINKLINYHKEYVYKEDNNGNMNIIKEEIYVKNKEQKQINIRIGIYDNSLNILRIVSGLGGLLFI	357542129	Micromonas pusilla virus SP1	25.52	60.1	7e-11	Prasinovirus MCP
AUXO017292295	Gut	FNFNHPVKGIVWFLQSKVDYNDNLNVPNHTIYDDNIINSEIILENETLEIGNHFNSTMAYYKFDNSGINGIYSYWFSIFPFEHQPSGSCNMSFIKNKILLFNVNNNLIGENFILNTYALNYN	313768156	Bathycoccus sp. RCC1105 virus BpV1	38.89	54.7	3e-09	Prasinovirus MCP
